# Supplementary material for: FRG3, a Target of slmiR482e-3p, Provides Resistance against the Fungal Pathogen Fusarium oxysporum in Tomato
Source: Front Plant Sci. 2018 Jan 25;9:26. doi: 10.3389/fpls.2018.00026 (PMC5797444; doi:10.3389/fpls.2018.00026)
Supplement: TABLE S1 — Predicted targets of sly-miR482d family. [file Data_Sheet_1.XLSX]

## Sheet: Targets of sly-miR482a
miRNA_Acc.	Target_Acc.	Expectation	UPE	miRNA_start	miRNA_end	Target_start	Target_end	miRNA_aligned_fragment	Target_aligned_fragment	Inhibition	Target_Desc.	Multiplicity
uuuccaauuccacccauuccua	Solyc11g008140.1.1	1	11.101	1	20	1073	1092	UUUCCAAUUCCACCCAUUCC	GGAGUGGGUGGAAUUGGAGA	Cleavage	evidence_code:10F0H1E1IEG genomic_reference:SL2.50ch11 gene_region:2407048-2410940 transcript_region:SL2.50ch11:2407048..2410940+ functional_description:"Pectate lyase family protein (AHRD V1 ***- D7LXH4_ARALY); contains Interpro domain(s) IPR002022 Pectate lyase/Amb allergen "	1
uuuccaauuccacccauuccua	Solyc04g007320.1.1	2	21.199	1	22	671	692	UUUCCAAUUCCACCCAUUCCUA	UUGGAAUGAGUGGAGUUGGGAA	Cleavage	evidence_code:10F0H1E1IEG genomic_reference:SL2.50ch04 gene_region:1035526-1040396 transcript_region:SL2.50ch04:1035526..1040396+ go_terms:GO:0030275,GO:0000166 functional_description:"Tir-nbs-lrr, resistance protein"	1
uuuccaauuccacccauuccua	Solyc01g102920.2.1	2	14.713	1	20	475	494	UUUCCAAUUCCACCCAUUCC	GGUAUUGGUGGAAUUGGAAA	Cleavage	genomic_reference:SL2.50ch01 gene_region:83339739-83340921 transcript_region:SL2.50ch01:83339739..83340921+ go_terms:GO:0006952,GO:0031224,GO:0006915 functional_description:"Tir-nbs, resistance protein fragment"	1
uuuccaauuccacccauuccua	Solyc06g009550.2.1	2.5	16.981	1	22	1187	1208	UUUCCAAUUCCACCCAUUCCUA	UUGGAGUUGGUGGAUUUGGAAA	Cleavage	genomic_reference:SL2.50ch06 gene_region:3537452-3540395 transcript_region:SL2.50ch06:3537452..3540395- go_terms:GO:0004672 functional_description:"Receptor protein kinase-like protein (AHRD V1 *-** Q8VZH5_CAPAN); contains Interpro domain(s) IPR002290 Serine/threonine protein kinase "	1
uuuccaauuccacccauuccua	Solyc03g116360.1.1	2.5	15.966	1	20	820	839	UUUCCAAUUCCACCCAUUCC	GGGAUGUGUGGACUUGGAAA	Cleavage	evidence_code:10F0H1E1IEG genomic_reference:SL2.50ch03 gene_region:59885244-59893377 transcript_region:SL2.50ch03:59885244..59893377+ go_terms:GO:0005086 functional_description:"Regulator of chromosome condensation domain-containing protein (AHRD V1 *--- D3BDN0_POLPA); contains Interpro domain(s) IPR009091 Regulator of chromosome condensation/beta-lactamase-inhibitor protein II "	1
uuuccaauuccacccauuccua	Solyc12g056490.1.1	3	23.311	1	22	324	345	UUUCCAAUUCCACCCAUUCCUA	UGGGAAUGGGAGGAAUUUGAAG	Cleavage	evidence_code:10F0H1E0IEG genomic_reference:SL2.50ch12 gene_region:47787113-47791704 transcript_region:SL2.50ch12:47787113..47791704- go_terms:GO:0004872 functional_description:"WD-repeat cell cycle regulatory protein (AHRD V1 **-- Q9M7I2_MEDTR); contains Interpro domain(s) IPR017986 WD40 repeat, region "	1
uuuccaauuccacccauuccua	Solyc01g087200.2.1	3	20.614	1	21	516	536	UUUCCAAUUCCACCCAUUCCU	AGGUAUGGGUGGGAUUGGCAA	Cleavage	genomic_reference:SL2.50ch01 gene_region:73888976-73892212 transcript_region:SL2.50ch01:73888976..73892212- go_terms:GO:0005515,GO:0000166 functional_description:"Cc-nbs-lrr, resistance protein"	1
uuuccaauuccacccauuccua	Solyc01g090860.2.1	3	8.404	1	20	784	803	UUUCCAAUUCCACCCAUUCC	AGAAUGGGUGGAAUUGGGGU	Cleavage	genomic_reference:SL2.50ch01 gene_region:76330161-76348155 transcript_region:SL2.50ch01:76330161..76348155+ go_terms:GO:0016779 functional_description:"Poly(A) RNA polymerase protein 1 (AHRD V1 *--- TRF5_YEAST); contains Interpro domain(s) IPR002934 Nucleotidyltransferase "	1
uuuccaauuccacccauuccua	Solyc09g090390.1.1	3	18.271	1	21	720	740	UUUCCAAUUCCACCCAUUCCU	AGGAAUCGGUGGCAUUGGAGG	Translation	evidence_code:10F0H0E0IEG genomic_reference:SL2.50ch09 gene_region:65272366-65274357 transcript_region:SL2.50ch09:65272366..65274357+ functional_description:"Unknown Protein (AHRD V1)"	1
uuuccaauuccacccauuccua	Solyc10g074880.1.1	3	5.151	1	21	198	218	UUUCCAAUUCCACCCAUUCCU	AGGAAGUGGUGGGAUUGGAAG	Cleavage	evidence_code:10F0H1E1IEG genomic_reference:SL2.50ch10 gene_region:57912990-57914069 transcript_region:SL2.50ch10:57912990..57914069+ functional_description:"Homology to unknown gene (Fragment) (AHRD V1 *-*- Q015C3_OSTTA)"	1
uuuccaauuccacccauuccua	Solyc02g091890.1.1	3	6.22	1	21	755	775	UUUCCAAUUCCACCCAUUCCU	AGAAGUCGGUGGAAUUGGAAG	Cleavage	evidence_code:10F0H1E1IEG genomic_reference:SL2.50ch02 gene_region:47692878-47695214 transcript_region:SL2.50ch02:47692878..47695214- functional_description:"MRNA complete cds clone RAFL24-22-E06 (AHRD V1 *-*- Q67YL8_ARATH)"	1
uuuccaauuccacccauuccua	Solyc08g005510.1.1	3	19.75	1	21	708	728	UUUCCAAUUCCACCCAUUCCU	GGGAAUAGGUGGAGUUGGUAA	Cleavage	evidence_code:10F0H1E0IEG genomic_reference:SL2.50ch08 gene_region:379040-383990 transcript_region:SL2.50ch08:379040..383990- go_terms:GO:0030275,GO:0000166 functional_description:"Tir-nbs-lrr, resistance protein"	1
uuuccaauuccacccauuccua	Solyc11g011350.1.1	3	19.87	1	21	795	815	UUUCCAAUUCCACCCAUUCCU	GGGAAUAGGUGGAGUUGGUAA	Cleavage	evidence_code:10F0H1E1IEG genomic_reference:SL2.50ch11 gene_region:4391578-4397668 transcript_region:SL2.50ch11:4391578..4397668- go_terms:GO:0030275,GO:0000166 functional_description:"Tir-nbs-lrr, resistance protein"	1
uuuccaauuccacccauuccua	Solyc10g007060.2.1	3	17.785	1	21	1354	1375	UUUCCAA-UUCCACCCAUUCCU	AGAAAUGGGUGGAAGUUGGAAA	Cleavage	genomic_reference:SL2.50ch10 gene_region:1440865-1447795 transcript_region:SL2.50ch10:1440865..1447795+ go_terms:GO:0005515,GO:0004826 functional_description:"Phenylalanyl-tRNA synthetase alpha chain (AHRD V1 **** B6SS66_MAIZE); contains Interpro domain(s) IPR002319 Phenylalanyl-tRNA synthetase, class IIc-related "	1
uuuccaauuccacccauuccua	Solyc05g009750.1.1	3	17.541	1	22	164	185	UUUCCAAUUCCACCCAUUCCUA	UUGGAAUGGCUGGAAUAGGGAA	Cleavage	evidence_code:10F0H1E0IEG genomic_reference:SL2.50ch05 gene_region:3951492-3953619 transcript_region:SL2.50ch05:3951492..3953619- go_terms:GO:0006952,GO:0006915 functional_description:"Nbs-lrr, resistance protein"	1
uuuccaauuccacccauuccua	Solyc12g009450.1.1	3	19.542	1	22	725	746	UUUCCAAUUCCACCCAUUCCUA	UUGGGAUGGGUGGCAUUGGUAA	Translation	evidence_code:10F0H1E0IEG genomic_reference:SL2.50ch12 gene_region:2714559-2719247 transcript_region:SL2.50ch12:2714559..2719247+ go_terms:GO:0005515,GO:0000166 functional_description:"Cc-nbs-lrr, resistance protein"	1
uuuccaauuccacccauuccua	Solyc04g005540.2.1	3	17.383	1	20	638	657	UUUCCAAUUCCACCCAUUCC	GGUAUGGGUGGAGUUGGUAA	Cleavage	genomic_reference:SL2.50ch04 gene_region:355454-361509 transcript_region:SL2.50ch04:355454..361509+ go_terms:GO:0006952,GO:0006915 functional_description:"Cc-nbs-lrr, resistance protein"	1
uuuccaauuccacccauuccua	Solyc03g083130.1.1	3	16.198	1	21	1322	1342	UUUCCAAUUCCACCCAUUCCU	AGCAAUGUUUGGAAUUGGAAA	Cleavage	evidence_code:10F0H1E0IEG genomic_reference:SL2.50ch03 gene_region:46489215-46507533 transcript_region:SL2.50ch03:46489215..46507533+ functional_description:"At5g24280-like protein (Fragment) (AHRD V1 *-*- Q3YI82_ARALY)"	1
uuuccaauuccacccauuccua	Solyc05g013290.1.1	3	19.042	1	22	140	161	UUUCCAAUUCCACCCAUUCCUA	UUGGAGAGGGUGGAUUUGGGAA	Cleavage	evidence_code:10F0H1E1IEG genomic_reference:SL2.50ch05 gene_region:6387418-6388380 transcript_region:SL2.50ch05:6387418..6388380- go_terms:GO:0005515,GO:0004674 functional_description:"Pto-like serine/threonine kinase (AHRD V1 **** Q6W0C8_CAPCH); contains Interpro domain(s) IPR017442 Serine/threonine protein kinase-related "	1
uuuccaauuccacccauuccua	Solyc03g005130.1.1	3	13.039	1	22	1463	1484	UUUCCAAUUCCACCCAUUCCUA	UUGGGAAGGGUGGAUUUGGAGA	Cleavage	evidence_code:10F0H1E1IEG genomic_reference:SL2.50ch03 gene_region:84382-86742 transcript_region:SL2.50ch03:84382..86742+ go_terms:GO:0005515 functional_description:"Receptor-like protein kinase (AHRD V1 ***- B6ST43_MAIZE); contains Interpro domain(s) IPR002290 Serine/threonine protein kinase "	1
uuuccaauuccacccauuccua	Solyc07g052380.2.1	3	11.899	1	20	779	798	UUUCCAAUUCCACCCAUUCC	GGAAUGGGUUUAGUUGGAAG	Translation	genomic_reference:SL2.50ch07 gene_region:58220177-58223570 transcript_region:SL2.50ch07:58220177..58223570+ go_terms:GO:0016020 functional_description:"Multidrug resistance protein mdtK (AHRD V1 **-- MDTK_YERP3); contains Interpro domain(s) IPR002528 Multi antimicrobial extrusion protein MatE "	1
uuuccaauuccacccauuccua	Solyc04g005550.1.1	3	21.364	1	20	541	560	UUUCCAAUUCCACCCAUUCC	GGUAUGGGUGGUGUUGGGAA	Translation	evidence_code:10F0H1E1IEG genomic_reference:SL2.50ch04 gene_region:362573-366873 transcript_region:SL2.50ch04:362573..366873+ go_terms:GO:0006952,GO:0005515,GO:0006915 functional_description:"Cc-nbs-lrr, resistance protein"	1
uuuccaauuccacccauuccua	Solyc05g018720.1.1	3	17.342	1	22	62	83	UUUCCAAUUCCACCCAUUCCUA	UUGGUAUGCCUGGAAUUGGAAA	Cleavage	evidence_code:10F0H1E0IEG genomic_reference:SL2.50ch05 gene_region:22863711-22865412 transcript_region:SL2.50ch05:22863711..22865412- functional_description:"NBS-coding resistance gene protein (Fragment) (AHRD V1 ***- B3VNX0_TOBAC)"	1
uuuccaauuccacccauuccua	Solyc02g064680.2.1	3.5	19.849	1	21	424	444	UUUCCAAUUCCACCCAUUCCU	AGGAGUGGAUGGGAUUGCAAA	Cleavage	genomic_reference:SL2.50ch02 gene_region:30333568-30339094 transcript_region:SL2.50ch02:30333568..30339094+ go_terms:GO:0016020,GO:0008152 functional_description:"Calcium-transporting ATPase 1 (AHRD V1 ***- Q7XBH9_CERRI); contains Interpro domain(s) IPR006408 ATPase, P-type, calcium-transporting, PMCA-type "	1
uuuccaauuccacccauuccua	Solyc03g112630.2.1	3.5	19.606	1	22	1234	1255	UUUCCAAUUCCACCCAUUCCUA	UAGGAUUGCCUGGAGUUGGAAA	Cleavage	genomic_reference:SL2.50ch03 gene_region:57066301-57068725 transcript_region:SL2.50ch03:57066301..57068725+ functional_description:"Fas-associated factor 1-like protein (AHRD V1 *--- Q5DJU1_CAPAN); contains Interpro domain(s) IPR006577 UAS "	1
uuuccaauuccacccauuccua	Solyc12g056960.1.1	3.5	13.791	1	22	398	419	UUUCCAAUUCCACCCAUUCCUA	UGGGAAUUGAUGGAAGUGGAAA	Cleavage	evidence_code:10F0H0E1IEG genomic_reference:SL2.50ch12 gene_region:48396635-48402298 transcript_region:SL2.50ch12:48396635..48402298- go_terms:GO:0005975 functional_description:"Glucan 1 3-beta-glucosidase (AHRD V1 ***- C1H4T0_PARBA); contains Interpro domain(s) IPR001547 Glycoside hydrolase, family 5 "	1
uuuccaauuccacccauuccua	Solyc09g091990.2.1	3.5	18.213	1	22	756	777	UUUCCAAUUCCACCCAUUCCUA	UAGGAAGUGGUGGAUUUGGGAA	Cleavage	genomic_reference:SL2.50ch09 gene_region:66532632-66534277 transcript_region:SL2.50ch09:66532632..66534277+ go_terms:GO:0006468 functional_description:"Receptor-like kinase (AHRD V1 *-*- A7VM32_MARPO); contains Interpro domain(s) IPR002290 Serine/threonine protein kinase "	1
uuuccaauuccacccauuccua	Solyc04g012000.1.1	3.5	16.942	1	21	222	242	UUUCCAAUUCCACCCAUUCCU	AGGCAUGGGUGGCAUUGGCAA	Translation	evidence_code:10F0H1E0IEG genomic_reference:SL2.50ch04 gene_region:4347438-4347893 transcript_region:SL2.50ch04:4347438..4347893+ go_terms:GO:0006915 functional_description:"Nbs, resistance protein fragment"	1
uuuccaauuccacccauuccua	Solyc10g084590.2.1	3.5	18.136	1	21	626	646	UUUCCAAUUCCACCCAUUCCU	AGAAAUUGGUGGAAUUGGCAA	Cleavage	genomic_reference:SL2.50ch10 gene_region:63374924-63376677 transcript_region:SL2.50ch10:63374924..63376677+ go_terms:GO:0019825 functional_description:"Cytochrome P450"	1
uuuccaauuccacccauuccua	Solyc04g024950.1.1	3.5	15.862	1	21	5	26	UUUCCAAUUCCACCCAU-UCCU	AGGAUAUGGGUGGCAUUGGAGA	Translation	evidence_code:10F0H0E0IEG genomic_reference:SL2.50ch04 gene_region:16162849-16163145 transcript_region:SL2.50ch04:16162849..16163145+ functional_description:"Unknown Protein (AHRD V1)"	1
uuuccaauuccacccauuccua	Solyc04g011980.1.1	3.5	16.344	1	21	522	542	UUUCCAAUUCCACCCAUUCCU	AGGCAUGGGUGGCAUUGGCAA	Translation	evidence_code:10F0H1E0IEG genomic_reference:SL2.50ch04 gene_region:4339129-4341774 transcript_region:SL2.50ch04:4339129..4341774+ go_terms:GO:0005515,GO:0000166 functional_description:"Cc-nbs-lrr, resistance protein"	1
uuuccaauuccacccauuccua	Solyc04g011960.1.1	3.5	14.966	1	21	522	542	UUUCCAAUUCCACCCAUUCCU	AGGCAUGGGUGGCAUUGGCAA	Translation	evidence_code:10F0H1E0IEG genomic_reference:SL2.50ch04 gene_region:4319129-4321795 transcript_region:SL2.50ch04:4319129..4321795+ go_terms:GO:0005515 functional_description:"Cc-nbs-lrr, resistance protein"	1
uuuccaauuccacccauuccua	Solyc04g011990.1.1	3.5	15.457	1	21	522	542	UUUCCAAUUCCACCCAUUCCU	AGGCAUGGGUGGCAUUGGCAA	Translation	evidence_code:10F0H1E0IEG genomic_reference:SL2.50ch04 gene_region:4343284-4346090 transcript_region:SL2.50ch04:4343284..4346090+ go_terms:GO:0005515 functional_description:"Cc-nbs-lrr, resistance protein"	1
uuuccaauuccacccauuccua	Solyc04g012010.2.1	3.5	18.653	1	21	542	562	UUUCCAAUUCCACCCAUUCCU	AGGUAUGGGUGGCAUUGGCAA	Translation	genomic_reference:SL2.50ch04 gene_region:4349137-4352103 transcript_region:SL2.50ch04:4349137..4352103+ go_terms:GO:0006952,GO:0006915 functional_description:"Cc-nbs-lrr, resistance protein"	1
uuuccaauuccacccauuccua	Solyc04g053070.1.1	3.5	17.989	1	21	279	300	UUUCCAAUUCCACCCAU-UCCU	AGGAUAUGGGUGGCAUUGGAGA	Translation	evidence_code:10F0H0E0IEG genomic_reference:SL2.50ch04 gene_region:50576554-50576883 transcript_region:SL2.50ch04:50576554..50576883- go_terms:GO:0008270 functional_description:"Unknown Protein (AHRD V1); contains Interpro domain(s) IPR010666 Zinc finger, GRF-type "	1
uuuccaauuccacccauuccua	Solyc01g094520.2.1	3.5	20.797	1	21	1121	1142	UUUCCAAUU-CCACCCAUUCCU	GGGAAUGGGUGGCAGUUGGGAG	Translation	genomic_reference:SL2.50ch01 gene_region:77718537-77721333 transcript_region:SL2.50ch01:77718537..77721333- functional_description:"Kelch-like protein 14 (AHRD V1 ***- B6T7I5_MAIZE); contains Interpro domain(s) IPR015915 Kelch-type beta propeller "	1
uuuccaauuccacccauuccua	Solyc09g005290.1.1	3.5	20.812	1	22	668	689	UUUCCAAUUCCACCCAUUCCUA	UGGGUACAGGUGGGAUUGGAAA	Cleavage	evidence_code:10F0H1E0IEG genomic_reference:SL2.50ch09 gene_region:220544-223354 transcript_region:SL2.50ch09:220544..223354+ go_terms:GO:0005515 functional_description:"Cc-nbs-lrr, resistance protein"	1
uuuccaauuccacccauuccua	Solyc02g089880.2.1	3.5	13.189	1	20	812	831	UUUCCAAUUCCACCCAUUCC	GGAGUGGAUGGAGUUGCAAA	Cleavage	genomic_reference:SL2.50ch02 gene_region:46149036-46150509 transcript_region:SL2.50ch02:46149036..46150509+ go_terms:GO:0016758 functional_description:"Glycosyltransferase family GT8 protein (AHRD V1 ***- D0ECQ6_POPDE); contains Interpro domain(s) IPR002495 Glycosyl transferase, family 8 "	1
uuuccaauuccacccauuccua	Solyc09g062970.1.1	3.5	24.592	1	21	54	74	UUUCCAAUUCCACCCAUUCCU	AGGUAUUGGUGGCAUUGGAAG	Translation	evidence_code:10F0H0E1IEG genomic_reference:SL2.50ch09 gene_region:56474520-56474792 transcript_region:SL2.50ch09:56474520..56474792+ functional_description:"Unknown Protein (AHRD V1)"	1
uuuccaauuccacccauuccua	Solyc10g007780.1.1	3.5	9.702	1	21	248	268	UUUCCAAUUCCACCCAUUCCU	AGAAGAGGGUGAAAUUGGAAA	Translation	evidence_code:10F0H0E1IEG genomic_reference:SL2.50ch10 gene_region:2014736-2015443 transcript_region:SL2.50ch10:2014736..2015443+ functional_description:"Unknown Protein (AHRD V1)"	1
uuuccaauuccacccauuccua	Solyc11g007350.1.1	3.5	17.196	1	21	1148	1168	UUUCCAAUUCCACCCAUUCCU	AGGUAAGGGUAGGAUUGGAAA	Translation	evidence_code:10F0H1E0IEG genomic_reference:SL2.50ch11 gene_region:1721009-1722400 transcript_region:SL2.50ch11:1721009..1722400- go_terms:GO:0008152 functional_description:"UDP-glucosyltransferase (AHRD V1 ***- Q8LKG3_STERE); contains Interpro domain(s) IPR002213 UDP-glucuronosyl/UDP-glucosyltransferase "	1
uuuccaauuccacccauuccua	Solyc07g063430.2.1	3.5	13.261	1	21	415	435	UUUCCAAUUCCACCCAUUCCU	GGUGGUGGGUGGGUUUGGAAA	Cleavage	genomic_reference:SL2.50ch07 gene_region:63130568-63134669 transcript_region:SL2.50ch07:63130568..63134669- go_terms:GO:0016021 functional_description:"Mpv17 protein (AHRD V1 *--- B0WWR6_CULQU); contains Interpro domain(s) IPR007248 Mpv17/PMP22 "	1
uuuccaauuccacccauuccua	Solyc08g080850.2.1	3.5	12.11	1	21	147	167	UUUCCAAUUCCACCCAUUCCU	AAGAAUUGGAGGAAUUGGAAG	Cleavage	genomic_reference:SL2.50ch08 gene_region:61201523-61207660 transcript_region:SL2.50ch08:61201523..61207660+ go_terms:GO:0004672 functional_description:"Serine/threonine-protein kinase RIO1 (AHRD V1 **** Q75XU7_TOBAC); contains Interpro domain(s) IPR017407 Serine/threonine-protein kinase Rio1 "	1
uuuccaauuccacccauuccua	Solyc03g112680.1.1	3.5	16.765	1	21	2695	2715	UUUCCAAUUCCACCCAUUCCU	AGGAUUUGGUGCAAUUGGAGA	Translation	evidence_code:10F0H1E1IEG genomic_reference:SL2.50ch03 gene_region:57106233-57109157 transcript_region:SL2.50ch03:57106233..57109157+ go_terms:GO:0004675 functional_description:"LRR receptor-like serine/threonine-protein kinase, RLP"	1
uuuccaauuccacccauuccua	Solyc05g014970.2.1	3.5	19.989	1	21	1948	1968	UUUCCAAUUCCACCCAUUCCU	AGCCAUGGGUCGAAUUGGAGA	Translation	genomic_reference:SL2.50ch05 gene_region:9174845-9187506 transcript_region:SL2.50ch05:9174845..9187506- go_terms:GO:0009039 functional_description:"Urease alpha subunit (AHRD V1 **** A3YCE1_9GAMM); contains Interpro domain(s) IPR008221 Urease IPR005848 Urease, alpha subunit "	1
uuuccaauuccacccauuccua	Solyc01g008800.1.1	3.5	14.87	1	21	681	701	UUUCCAAUUCCACCCAUUCCU	GGGCAUGGGGGGAAUUGGUAA	Cleavage	evidence_code:10F0H1E1IEG genomic_reference:SL2.50ch01 gene_region:2831445-2836597 transcript_region:SL2.50ch01:2831445..2836597- go_terms:GO:0004872 functional_description:"Tir-nbs-lrr, resistance protein"	1
uuuccaauuccacccauuccua	Solyc12g005970.1.1	3.5	16.214	1	22	491	512	UUUCCAAUUCCACCCAUUCCUA	UCGGAAUGGCUGGUAUUGGUAA	Translation	evidence_code:10F0H1E0IEG genomic_reference:SL2.50ch12 gene_region:594201-596670 transcript_region:SL2.50ch12:594201..596670- go_terms:GO:0005923,GO:0006915 functional_description:"Cc-nbs-lrr, resistance protein"	1
uuuccaauuccacccauuccua	Solyc10g008230.1.1	3.5	19.277	1	22	494	515	UUUCCAAUUCCACCCAUUCCUA	UUGGCAUGGGAGGAAUUGGCAA	Cleavage	evidence_code:10F0H1E0IEG genomic_reference:SL2.50ch10 gene_region:2340383-2343211 transcript_region:SL2.50ch10:2340383..2343211+ go_terms:GO:0005515 functional_description:"Cc-nbs-lrr, resistance protein"	1
uuuccaauuccacccauuccua	Solyc07g049700.1.1	3.5	24.199	1	22	542	563	UUUCCAAUUCCACCCAUUCCUA	UUGGUAUGGGUGGUAUUGGUAA	Translation	evidence_code:10F0H1E1IEG genomic_reference:SL2.50ch07 gene_region:57376807-57379383 transcript_region:SL2.50ch07:57376807..57379383- go_terms:GO:0005515,GO:0000166 functional_description:"Cc-nbs-lrr, resistance protein"	1
uuuccaauuccacccauuccua	Solyc06g005410.2.1	3.5	15.569	1	20	379	398	UUUCCAAUUCCACCCAUUCC	GGCAUUGGUGGAAUAGGAAA	Cleavage	genomic_reference:SL2.50ch06 gene_region:421845-422623 transcript_region:SL2.50ch06:421845..422623- functional_description:"Unknown Protein (AHRD V1)"	1
uuuccaauuccacccauuccua	Solyc09g008380.2.1	3.5	14.563	1	20	964	983	UUUCCAAUUCCACCCAUUCC	GCAAUUGGUGGAAGUGGAAA	Cleavage	genomic_reference:SL2.50ch09 gene_region:1844382-1849775 transcript_region:SL2.50ch09:1844382..1849775+ go_terms:GO:0016829 functional_description:"Pectate lyase-like protein (AHRD V1 **** Q56XU8_ARATH); contains Interpro domain(s) IPR002022 Pectate lyase/Amb allergen "	1
uuuccaauuccacccauuccua	Solyc01g100600.2.1	3.5	18.529	1	20	289	308	UUUCCAAUUCCACCCAUUCC	GUGAUUGGUGGAGUUGGAGA	Cleavage	genomic_reference:SL2.50ch01 gene_region:82339251-82342726 transcript_region:SL2.50ch01:82339251..82342726- functional_description:"Kelch domain-containing protein 3 (AHRD V1 *--- B0W5R4_CULQU); contains Interpro domain(s) IPR015915 Kelch-type beta propeller "	1
uuuccaauuccacccauuccua	Solyc03g071570.2.1	3.5	14.66	1	20	1335	1354	UUUCCAAUUCCACCCAUUCC	GGGAUGAAUGGAAUUGGAGG	Cleavage	genomic_reference:SL2.50ch03 gene_region:41156587-41160750 transcript_region:SL2.50ch03:41156587..41160750- go_terms:GO:0016829 functional_description:"Pectate lyase-like protein (AHRD V1 **** Q6U6I9_BRANA); contains Interpro domain(s) IPR002022 Pectate lyase/Amb allergen "	1
uuuccaauuccacccauuccua	Solyc06g008330.1.1	3.5	15.803	1	22	341	362	UUUCCAAUUCCACCCAUUCCUA	UCGGAAAGGGUGCAUUUGGAGA	Translation	evidence_code:10F0H1E1IEG genomic_reference:SL2.50ch06 gene_region:2204254-2211375 transcript_region:SL2.50ch06:2204254..2211375- go_terms:GO:0006468 functional_description:"Serine/threonine-protein kinase 38 (AHRD V1 ***- B6U4A0_MAIZE); contains Interpro domain(s) IPR002290 Serine/threonine protein kinase "	1
uuuccaauuccacccauuccua	Solyc06g036470.1.1	3.5	17.896	1	22	1499	1520	UUUCCAAUUCCACCCAUUCCUA	UUGGAACAGGUGGAUUUGGAAG	Cleavage	evidence_code:10F0H1E0IEG genomic_reference:SL2.50ch06 gene_region:22789505-22793021 transcript_region:SL2.50ch06:22789505..22793021+ go_terms:GO:0004674 functional_description:"Receptor-like protein kinase (AHRD V1 **** Q9FLV4_ARATH); contains Interpro domain(s) IPR002290 Serine/threonine protein kinase "	1
uuuccaauuccacccauuccua	Solyc11g072910.1.1	3.5	16.025	1	22	1496	1517	UUUCCAAUUCCACCCAUUCCUA	UUGGAAUAGGUGGCUUUGGGAA	Translation	evidence_code:10F0H1E0IEG genomic_reference:SL2.50ch11 gene_region:53154682-53157186 transcript_region:SL2.50ch11:53154682..53157186- go_terms:GO:0004672 functional_description:"Pto-like, Serine/threonine kinase protein, resistance protein"	1
uuuccaauuccacccauuccua	Solyc03g007790.2.1	3.5	16.153	1	22	1613	1634	UUUCCAAUUCCACCCAUUCCUA	UUGGAACAGGUGGAUUUGGAAG	Cleavage	genomic_reference:SL2.50ch03 gene_region:2343464-2347272 transcript_region:SL2.50ch03:2343464..2347272+ go_terms:GO:0004674 functional_description:"Receptor-like protein kinase (AHRD V1 **** Q9FLV4_ARATH); contains Interpro domain(s) IPR002290 Serine/threonine protein kinase "	1
uuuccaauuccacccauuccua	Solyc02g093340.2.1	4	15.426	1	21	1007	1027	UUUCCAAUUCCACCCAUUCCU	AGGAAUGGGUGGAUAUGGAGC	Cleavage	genomic_reference:SL2.50ch02 gene_region:48818618-48822221 transcript_region:SL2.50ch02:48818618..48822221+ go_terms:GO:0003676,GO:0000166 functional_description:"Heterogeneous nuclear ribonucleoprotein A3 (AHRD V1 *--- B6TGB9_MAIZE); contains Interpro domain(s) IPR012677 Nucleotide-binding, alpha-beta plait "	1
uuuccaauuccacccauuccua	Solyc01g111160.2.1	4	17.893	1	21	182	202	UUUCCAAUUCCACCCAUUCCU	AGGAAUAGGUGGAAGAGGAAA	Cleavage	genomic_reference:SL2.50ch01 gene_region:89281362-89282187 transcript_region:SL2.50ch01:89281362..89282187- functional_description:"Unknown Protein (AHRD V1)"	1
uuuccaauuccacccauuccua	Solyc01g110700.2.1	4	17.893	1	21	33614	33634	UUUCCAAUUCCACCCAUUCCU	AGGAAUAGGUGGAAGAGGAAA	Cleavage	genomic_reference:SL2.50ch01 gene_region:89071526-89315619 transcript_region:SL2.50ch01:89071526..89315619- functional_description:"Unknown Protein (AHRD V1)"	1
uuuccaauuccacccauuccua	Solyc01g111180.2.1	4	17.893	1	21	3903	3923	UUUCCAAUUCCACCCAUUCCU	AGGAAUAGGUGGAAGAGGAAA	Cleavage	genomic_reference:SL2.50ch01 gene_region:89072019-89286640 transcript_region:SL2.50ch01:89072019..89286640- functional_description:"Unknown Protein (AHRD V1)"	1
uuuccaauuccacccauuccua	Solyc07g008950.2.1	4	20.121	1	22	2618	2639	UUUCCAAUUCCACCCAUUCCUA	UAUGAUUGAGUGGAGUUGGAAG	Cleavage	genomic_reference:SL2.50ch07 gene_region:3973124-3982881 transcript_region:SL2.50ch07:3973124..3982881- go_terms:GO:0005515 functional_description:"Methionyl-tRNA synthetase (AHRD V1 ***- B2W192_PYRTR); contains Interpro domain(s) IPR015413 Aminoacyl-tRNA synthetase, class I (M) "	1
uuuccaauuccacccauuccua	Solyc06g082200.2.1	4	12.11	1	22	294	315	UUUCCAAUUCCACCCAUUCCUA	UGGAAAUGGAUGGAAUUGUGAA	Cleavage	genomic_reference:SL2.50ch06 gene_region:44393293-44408442 transcript_region:SL2.50ch06:44393293..44408442+ go_terms:GO:0005097 functional_description:"Rab3 GTPase-activating protein catalytic subunit (AHRD V1 *-** RB3GP_XENLA)"	1
uuuccaauuccacccauuccua	Solyc05g009470.2.1	4	14.478	1	22	2724	2745	UUUCCAAUUCCACCCAUUCCUA	UAGGAUUGAAUGGAAUUGGAGG	Cleavage	genomic_reference:SL2.50ch05 gene_region:3636010-3643963 transcript_region:SL2.50ch05:3636010..3643963- go_terms:GO:0004558 functional_description:"Alpha-glucosidase (AHRD V1 **** Q9LEC9_SOLTU); contains Interpro domain(s) IPR000322 Glycoside hydrolase, family 31 "	1
uuuccaauuccacccauuccua	Solyc11g011090.1.1	4	21.189	1	22	704	725	UUUCCAAUUCCACCCAUUCCUA	UGGGGAUUUGUGGAAUUGGGGG	Cleavage	evidence_code:10F0H1E1IEG genomic_reference:SL2.50ch11 gene_region:4170675-4183040 transcript_region:SL2.50ch11:4170675..4183040- go_terms:GO:0030275,GO:0000166 functional_description:"Tir-nbs-lrr, resistance protein"	1
uuuccaauuccacccauuccua	Solyc06g069390.2.1	4	24.527	1	22	994	1016	UUUCCAA-UUCCACCCAUUCCUA	UGGAGGUGGGUGGAACUUGGAAA	Cleavage	genomic_reference:SL2.50ch06 gene_region:39540431-39546469 transcript_region:SL2.50ch06:39540431..39546469- go_terms:GO:0051499 functional_description:"D-tyrosyl-tRNA(Tyr) deacylase (AHRD V1 **** DTDA_ARCFU); contains Interpro domain(s) IPR018033 Uncharacterized conserved protein UCP016210 "	1
uuuccaauuccacccauuccua	Solyc02g091260.1.1	4	14.086	1	21	215	235	UUUCCAAUUCCACCCAUUCCU	AAGAAUGGAUGGAAUGGGAGA	Cleavage	evidence_code:10F1H1E1IEG genomic_reference:SL2.50ch02 gene_region:47192370-47192804 transcript_region:SL2.50ch02:47192370..47192804- functional_description:"Predicted by genscan and genefinder (AHRD V1 ***- Q9ZU37_ARATH)"	1
uuuccaauuccacccauuccua	Solyc04g056680.1.1	4	17.601	1	21	398	418	UUUCCAAUUCCACCCAUUCCU	AUGGAUGGAUGGAAUUGAAAA	Cleavage	evidence_code:10F0H1E0IEG genomic_reference:SL2.50ch04 gene_region:53810330-53811134 transcript_region:SL2.50ch04:53810330..53811134- go_terms:GO:0030246 functional_description:"F-box protein PP2-B1 (AHRD V1 **-- PP2B1_ARATH)"	1
uuuccaauuccacccauuccua	Solyc05g051070.2.1	4	10.964	1	21	664	684	UUUCCAAUUCCACCCAUUCCU	AAGAAUGGAUGGAAAUGGAAG	Cleavage	genomic_reference:SL2.50ch05 gene_region:60422107-60429626 transcript_region:SL2.50ch05:60422107..60429626- functional_description:"Pre-mRNA-splicing factor ISY1 (AHRD V1 ***- B6T8I4_MAIZE); contains Interpro domain(s) IPR009360 Isy1-like splicing "	1
uuuccaauuccacccauuccua	Solyc02g022850.1.1	4	18.566	1	21	1239	1259	UUUCCAAUUCCACCCAUUCCU	AAGAAUGGGUGAAAUUGCAGA	Translation	evidence_code:10F0H1E1IEG genomic_reference:SL2.50ch02 gene_region:14916195-14917820 transcript_region:SL2.50ch02:14916195..14917820- go_terms:GO:0009055 functional_description:"FAD-binding domain-containing protein (AHRD V1 **-- D7MFH8_ARALY); contains Interpro domain(s) IPR006094 FAD linked oxidase, N-terminal "	1
uuuccaauuccacccauuccua	Solyc06g053190.2.1	4	16.057	1	21	770	790	UUUCCAAUUCCACCCAUUCCU	AGUGACGGGUGGAAUCGGAAA	Cleavage	genomic_reference:SL2.50ch06 gene_region:32408377-32414109 transcript_region:SL2.50ch06:32408377..32414109- go_terms:GO:0005622 functional_description:"GTPase activating-like protein (AHRD V1 **-- Q9SG14_ARATH); contains Interpro domain(s) IPR000195 RabGAP/TBC "	1
uuuccaauuccacccauuccua	Solyc08g074250.1.1	4	15.186	1	21	546	566	UUUCCAAUUCCACCCAUUCCU	AGGUAUGGGUGGCAUCGGGAA	Translation	evidence_code:10F0H1E1IEG genomic_reference:SL2.50ch08 gene_region:55526270-55528885 transcript_region:SL2.50ch08:55526270..55528885- go_terms:GO:0005515,GO:0000166 functional_description:"Cc-nbs-lrr, resistance protein"	1
uuuccaauuccacccauuccua	Solyc11g045350.1.1	4	20.463	1	21	2804	2824	UUUCCAAUUCCACCCAUUCCU	AGGAAUGGGUGAUGUUGGUAA	Translation	evidence_code:10F0H1E1IEG genomic_reference:SL2.50ch11 gene_region:37656830-37662843 transcript_region:SL2.50ch11:37656830..37662843+ go_terms:GO:0003700 functional_description:"Nodule inception protein (Fragment) (AHRD V1 *-*- B4ER14_MEDTR); contains Interpro domain(s) IPR003035 Plant regulator RWP-RK "	1
uuuccaauuccacccauuccua	Solyc08g013900.2.1	4	18.331	1	21	2884	2904	UUUCCAAUUCCACCCAUUCCU	AGGAAUGGGUGAUGUUGGUAA	Translation	genomic_reference:SL2.50ch08 gene_region:3261272-3266583 transcript_region:SL2.50ch08:3261272..3266583- go_terms:GO:0003700 functional_description:"Nodule inception protein (Fragment) (AHRD V1 *-*- A9DME9_MEDTR); contains Interpro domain(s) IPR003035 Plant regulator RWP-RK "	1
uuuccaauuccacccauuccua	Solyc11g030600.2.1	4	15.481	1	21	3312	3332	UUUCCAAUUCCACCCAUUCCU	AGGAGUGGAUGAAGUUGGGGA	Translation	genomic_reference:SL2.50ch11 gene_region:18811587-18827974 transcript_region:SL2.50ch11:18811587..18827974- go_terms:GO:0008168 functional_description:"DNA (Cytosine-5)-methyltransferase (AHRD V1 **** O49889_SOLLC); contains Interpro domain(s) IPR017198 DNA (cytosine-5)-methyltransferase 1 "	1
uuuccaauuccacccauuccua	Solyc07g042970.2.1	4	19.818	1	22	399	420	UUUCCAAUUCCACCCAUUCCUA	UGGGAAUCUGUGGAUUUGGGGA	Cleavage	genomic_reference:SL2.50ch07 gene_region:53823782-53826357 transcript_region:SL2.50ch07:53823782..53826357+ go_terms:GO:0008536 functional_description:"Regulator of chromosome condensation domain-containing protein (AHRD V1 **-- B6KH87_TOXGO); contains Interpro domain(s) IPR009091 Regulator of chromosome condensation/beta-lactamase-inhibitor protein II "	1
uuuccaauuccacccauuccua	Solyc05g052160.2.1	4	18.5	1	22	128	149	UUUCCAAUUCCACCCAUUCCUA	UGGGGAAAGGUGGUGUUGGAAA	Translation	genomic_reference:SL2.50ch05 gene_region:61599303-61602074 transcript_region:SL2.50ch05:61599303..61602074- go_terms:GO:0005525,GO:0003924 functional_description:"Translocase of chloroplast 34 (AHRD V1 **-- B6TBT7_MAIZE); contains Interpro domain(s) IPR005688 Chloroplast protein import component Toc34 "	1
uuuccaauuccacccauuccua	Solyc02g088850.2.1	4	13.661	1	22	1586	1607	UUUCCAAUUCCACCCAUUCCUA	UAGAAAUGAGAGGAUUUGGAAA	Cleavage	genomic_reference:SL2.50ch02 gene_region:45374604-45377259 transcript_region:SL2.50ch02:45374604..45377259- functional_description:"LOC100005105 protein (Fragment) (AHRD V1 *-*- A4QNR9_DANRE); contains Interpro domain(s) IPR007491 Protein of unknown function DUF537 "	1
uuuccaauuccacccauuccua	Solyc04g055110.2.1	4	24.631	1	20	672	691	UUUCCAAUUCCACCCAUUCC	GGUAUGGGUGGAGUUGAAAU	Cleavage	genomic_reference:SL2.50ch04 gene_region:52858243-52872403 transcript_region:SL2.50ch04:52858243..52872403+ go_terms:GO:0005488 functional_description:"Mitochondrial import receptor subunit TOM34 (AHRD V1 *--- TOM34_RAT); contains Interpro domain(s) IPR011990 Tetratricopeptide-like helical "	1
uuuccaauuccacccauuccua	Solyc01g080000.1.1	4	18.781	1	21	552	572	UUUCCAAUUCCACCCAUUCCU	AGGUAUGGCUGGACUUGGAAU	Cleavage	evidence_code:10F0H1E0IEG genomic_reference:SL2.50ch01 gene_region:71641199-71642536 transcript_region:SL2.50ch01:71641199..71642536- go_terms:GO:0006508 functional_description:"Xylanase inhibitor (Fragment) (AHRD V1 **-- Q53IQ3_WHEAT); contains Interpro domain(s) IPR001461 Peptidase A1 "	1
uuuccaauuccacccauuccua	Solyc08g076250.1.1	4	12.508	1	20	673	692	UUUCCAAUUCCACCCAUUCC	GGAAUUGGUGGAAUGAGAAA	Cleavage	evidence_code:10F0H1E0IEG genomic_reference:SL2.50ch08 gene_region:57418381-57420194 transcript_region:SL2.50ch08:57418381..57420194+ go_terms:GO:0019825 functional_description:"Cytochrome P450"	1
uuuccaauuccacccauuccua	Solyc05g008230.2.1	4	11.153	1	21	800	820	UUUCCAAUUCCACCCAUUCCU	AGGAAAUAGUGGAAUUGGAAC	Cleavage	genomic_reference:SL2.50ch05 gene_region:2622044-2626422 transcript_region:SL2.50ch05:2622044..2626422- go_terms:GO:0005488,GO:0000151 functional_description:"U-box domain-containing protein 11 (AHRD V1 **-- PUB11_ARATH); contains Interpro domain(s) IPR011989 Armadillo-like helical "	1
uuuccaauuccacccauuccua	Solyc01g089940.1.1	4	21.784	1	21	633	653	UUUCCAAUUCCACCCAUUCCU	GGGAAGGGGUGGGCUUGGACA	Cleavage	evidence_code:10F0H0E0IEG genomic_reference:SL2.50ch01 gene_region:75406996-75410338 transcript_region:SL2.50ch01:75406996..75410338- functional_description:"Bax inhibitor (AHRD V1 *-*- Q6U1L7_SOLLC)"	1
uuuccaauuccacccauuccua	Solyc12g021360.1.1	4	21.706	1	21	642	662	UUUCCAAUUCCACCCAUUCCU	GGGAAUUGGUGUAAUUGGUGA	Translation	evidence_code:10F0H0E1IEG genomic_reference:SL2.50ch12 gene_region:16026938-16041330 transcript_region:SL2.50ch12:16026938..16041330+ go_terms:GO:0006289 functional_description:"ApaG (AHRD V1 *-*- A6GAQ0_9DELT); contains Interpro domain(s) IPR007474 ApaG "	1
uuuccaauuccacccauuccua	Solyc02g064650.2.1	4	14.353	1	20	340	359	UUUCCAAUUCCACCCAUUCC	AAAAUGGUUGCAAUUGGAAA	Translation	genomic_reference:SL2.50ch02 gene_region:30310743-30315618 transcript_region:SL2.50ch02:30310743..30315618- go_terms:GO:0004020 functional_description:"Adenylyl-sulfate kinase (AHRD V1 **** C6TL96_SOYBN); contains Interpro domain(s) IPR002891 Adenylylsulphate kinase, C-terminal "	1
uuuccaauuccacccauuccua	Solyc07g045050.2.1	4	21.153	1	21	1144	1164	UUUCCAAUUCCACCCAUUCCU	AGGAAUGUGAAGAAUUGGGGA	Translation	genomic_reference:SL2.50ch07 gene_region:55467514-55473804 transcript_region:SL2.50ch07:55467514..55473804+ go_terms:GO:0003868,GO:0016763 functional_description:"4-hydroxyphenylpyruvate dioxygenase (AHRD V1 **** B7X935_HEVBR); contains Interpro domain(s) IPR005956 4-hydroxyphenylpyruvate dioxygenase "	1
uuuccaauuccacccauuccua	Solyc08g079530.2.1	4	17.802	1	21	495	515	UUUCCAAUUCCACCCAUUCCU	AGGGAUGUUAGGAGUUGGAAA	Cleavage	genomic_reference:SL2.50ch08 gene_region:60206477-60209995 transcript_region:SL2.50ch08:60206477..60209995- go_terms:GO:0003913 functional_description:"Deoxyribodipyrimidine photolyase (AHRD V1 **** D6SS50_9DELT); contains Interpro domain(s) IPR008148 DNA photolyase, class 2 "	1
uuuccaauuccacccauuccua	Solyc08g006970.2.1	4	13.414	1	20	449	468	UUUCCAAUUCCACCCAUUCC	CCAAUGGUUGAAAUUGGAAA	Translation	genomic_reference:SL2.50ch08 gene_region:1548922-1552302 transcript_region:SL2.50ch08:1548922..1552302+ go_terms:GO:0008022,GO:0019903 functional_description:"Lrr, resistance protein fragment"	1
uuuccaauuccacccauuccua	Solyc11g011080.1.1	4	22.111	1	21	882	902	UUUCCAAUUCCACCCAUUCCU	GGGAAUGGUGGGAGUUGGUAA	Cleavage	evidence_code:10F0H1E0IEG genomic_reference:SL2.50ch11 gene_region:4161883-4167302 transcript_region:SL2.50ch11:4161883..4167302- go_terms:GO:0030275,GO:0000166 functional_description:"Tir-nbs-lrr, resistance protein"	1
uuuccaauuccacccauuccua	Solyc04g056570.2.1	4	14.526	1	21	799	819	UUUCCAAUUCCACCCAUUCCU	GGGAAUGAGCGGAAUAGGGAA	Cleavage	genomic_reference:SL2.50ch04 gene_region:53684808-53688726 transcript_region:SL2.50ch04:53684808..53688726- go_terms:GO:0030275,GO:0000166 functional_description:"Tir-nbs-lrr, resistance protein"	1
uuuccaauuccacccauuccua	Solyc01g014840.2.1	4	15.171	1	21	648	668	UUUCCAAUUCCACCCAUUCCU	GGGGAUGGGAGGCAUUGGUAA	Translation	genomic_reference:SL2.50ch01 gene_region:15577916-15583605 transcript_region:SL2.50ch01:15577916..15583605- go_terms:GO:0030275,GO:0000166 functional_description:"Tir-nbs-lrr, resistance protein"	1
uuuccaauuccacccauuccua	Solyc12g038370.1.1	4	21.283	1	22	359	380	UUUCCAAUUCCACCCAUUCCUA	UUGGAACAGGUGGAAUUCGGAA	Cleavage	evidence_code:10F1H1E1IEG genomic_reference:SL2.50ch12 gene_region:35153069-35158394 transcript_region:SL2.50ch12:35153069..35158394+ go_terms:GO:0003697 functional_description:"Single-stranded DNA-binding protein (AHRD V1 ***- B6U5B2_MAIZE); contains Interpro domain(s) IPR012340 Nucleic acid-binding, OB-fold "	1
uuuccaauuccacccauuccua	Solyc08g081330.2.1	4	18.459	1	22	68	89	UUUCCAAUUCCACCCAUUCCUA	UUGGGAUGGCUGGUAGUGGAAA	Translation	genomic_reference:SL2.50ch08 gene_region:61560558-61563359 transcript_region:SL2.50ch08:61560558..61563359+ go_terms:GO:0005515 functional_description:"GPN-loop GTPase 1 (AHRD V1 **-- Q4VAB2_MOUSE); contains Interpro domain(s) IPR004130 Protein of unknown function, ATP binding "	1
uuuccaauuccacccauuccua	Solyc08g005350.2.1	4	21.937	1	20	256	275	UUUCCAAUUCCACCCAUUCC	UGAGUUGGGGGAAUUGGAGA	Cleavage	genomic_reference:SL2.50ch08 gene_region:263652-272720 transcript_region:SL2.50ch08:263652..272720+ go_terms:GO:0004842 functional_description:"F-box family protein (AHRD V1 ***- B9GFH4_POPTR); contains Interpro domain(s) IPR001810 Cyclin-like F-box "	1
uuuccaauuccacccauuccua	Solyc02g090860.2.1	4	19.613	1	21	1388	1409	UUUCCAA-UUCCACCCAUUCCU	AGAAAUGGGUAGAAGUUGGAAA	Cleavage	genomic_reference:SL2.50ch02 gene_region:46907110-46917832 transcript_region:SL2.50ch02:46907110..46917832- go_terms:GO:0005515,GO:0004826 functional_description:"Phenylalanyl-tRNA synthetase alpha chain (AHRD V1 **** B6SS66_MAIZE); contains Interpro domain(s) IPR002319 Phenylalanyl-tRNA synthetase, class IIc-related "	1
uuuccaauuccacccauuccua	Solyc02g069970.2.1	4	19.494	1	22	1571	1592	UUUCCAAUUCCACCCAUUCCUA	UUGGAGUGGGAGGAUUUGGUAA	Cleavage	genomic_reference:SL2.50ch02 gene_region:34336372-34340608 transcript_region:SL2.50ch02:34336372..34340608+ go_terms:GO:0016301 functional_description:"Pto-like, Serine/threonine kinase protein, resistance protein"	1
uuuccaauuccacccauuccua	Solyc10g008220.2.1	4	24.706	1	22	548	569	UUUCCAAUUCCACCCAUUCCUA	UCGGGAUGGGUGGCCUGGGAAA	Translation	genomic_reference:SL2.50ch10 gene_region:2335367-2338246 transcript_region:SL2.50ch10:2335367..2338246+ go_terms:GO:0005515 functional_description:"Cc-nbs-lrr, resistance protein"	1
uuuccaauuccacccauuccua	Solyc09g055340.2.1	4	16.257	1	22	768	789	UUUCCAAUUCCACCCAUUCCUA	UGGGAAUCUAUUGAAUUGGAAA	Translation	genomic_reference:SL2.50ch09 gene_region:35349469-35390562 transcript_region:SL2.50ch09:35349469..35390562- functional_description:"Cohesin loading complex subunit SCC4 homolog (AHRD V1 *-*- SCC4_MOUSE)"	1
uuuccaauuccacccauuccua	Solyc12g009460.1.1	4	19.345	1	22	533	554	UUUCCAAUUCCACCCAUUCCUA	UUGGGAUGGGAGGCAUUGGUAA	Translation	evidence_code:10F0H1E0IEG genomic_reference:SL2.50ch12 gene_region:2723092-2725815 transcript_region:SL2.50ch12:2723092..2725815+ go_terms:GO:0006952,GO:0006915 functional_description:"Cc-nbs-lrr, resistance protein"	1
uuuccaauuccacccauuccua	Solyc06g009540.1.1	4	20.01	1	22	1661	1682	UUUCCAAUUCCACCCAUUCCUA	UUGGAGUUGGUGGAUUCGGAAA	Cleavage	evidence_code:10F0H1E0IEG genomic_reference:SL2.50ch06 gene_region:3533330-3535993 transcript_region:SL2.50ch06:3533330..3535993- go_terms:GO:0004672 functional_description:"Pto-like, Serine/threonine kinase protein, resistance protein"	1
uuuccaauuccacccauuccua	Solyc02g027080.1.1	4	20.583	1	22	548	569	UUUCCAAUUCCACCCAUUCCUA	UUGGGAUGGGAGGCAUUGGUAA	Translation	evidence_code:10F0H1E1IEG genomic_reference:SL2.50ch02 gene_region:15697192-15700519 transcript_region:SL2.50ch02:15697192..15700519+ go_terms:GO:0006952,GO:0006915 functional_description:"Cc-nbs-lrr, resistance protein"	1
uuuccaauuccacccauuccua	Solyc10g008240.2.1	4	17.423	1	22	494	515	UUUCCAAUUCCACCCAUUCCUA	UUGGUAUGGGAGGGAUUGGCAA	Cleavage	genomic_reference:SL2.50ch10 gene_region:2346611-2349504 transcript_region:SL2.50ch10:2346611..2349504+ go_terms:GO:0005515 functional_description:"Cc-nbs-lrr, resistance protein"	1
uuuccaauuccacccauuccua	Solyc04g007050.2.1	4	16.414	1	22	640	661	UUUCCAAUUCCACCCAUUCCUA	UGGGUAUGACUGGACUUGGAAA	Cleavage	genomic_reference:SL2.50ch04 gene_region:764313-768859 transcript_region:SL2.50ch04:764313..768859+ go_terms:GO:0006952,GO:0006915 functional_description:"Cc-nbs-lrr, resistance protein"	1

## Sheet: Targets of sly-miR482b
miRNA_Acc.	Target_Acc.	Expectation	UPE	miRNA_start	miRNA_end	Target_start	Target_end	miRNA_aligned_fragment	Target_aligned_fragment	Inhibition	Target_Desc.	Multiplicity
ucuugccuacaccgcccaugcc	Solyc02g036270.2.1	1.5	12.267	1	22	514	535	UCUUGCCUACACCGCCCAUGCC	GGUAUGGGUGGUGUAGGUAAGA	Cleavage	genomic_reference:SL2.50ch02 gene_region:21186128-21188706 transcript_region:SL2.50ch02:21186128..21188706+ go_terms:GO:0005515,GO:0000166 functional_description:"Cc-nbs-lrr, resistance protein"	1
ucuugccuacaccgcccaugcc	Solyc05g008070.2.1	1.5	21.303	1	22	528	549	UCUUGCCUACACCGCCCAUGCC	GGCAUGGGCGGUAUAGGUAAGA	Translation	genomic_reference:SL2.50ch05 gene_region:2500501-2503179 transcript_region:SL2.50ch05:2500501..2503179+ go_terms:GO:0005515,GO:0000166 functional_description:"Cc-nbs-lrr, resistance protein"	1
ucuugccuacaccgcccaugcc	Solyc04g009120.1.1	1.5	21.183	1	22	601	622	UCUUGCCUACACCGCCCAUGCC	GGCAUGGGUGGUUUAGGCAAGA	Translation	evidence_code:10F0H1E0IEG genomic_reference:SL2.50ch04 gene_region:2641913-2644352 transcript_region:SL2.50ch04:2641913..2644352+ go_terms:GO:0005515 functional_description:"Cc-nbs-lrr, resistance protein"	1
ucuugccuacaccgcccaugcc	Solyc12g017800.1.1	2	24.453	1	22	526	547	UCUUGCCUACACCGCCCAUGCC	GGUAUGGGCGGUAUAGGUAAGA	Translation	evidence_code:10F0H1E0IEG genomic_reference:SL2.50ch12 gene_region:7412896-7415774 transcript_region:SL2.50ch12:7412896..7415774+ go_terms:GO:0005515 functional_description:"Cc-nbs-lrr, resistance protein"	1
ucuugccuacaccgcccaugcc	Solyc11g065780.1.1	2	13.812	1	22	454	475	UCUUGCCUACACCGCCCAUGCC	GGUAUGGGGGGUGUAGGUAAGA	Cleavage	evidence_code:10F0H1E0IEG genomic_reference:SL2.50ch11 gene_region:48467535-48468035 transcript_region:SL2.50ch11:48467535..48468035+ go_terms:GO:0006915 functional_description:"Cc-nbs, resistance protein fragment"	1
ucuugccuacaccgcccaugcc	Solyc04g025820.1.1	2	19.14	1	22	314	335	UCUUGCCUACACCGCCCAUGCC	GGCAUGGGCGGAUUAGGCAAGA	Translation	evidence_code:10F0H1E0IEG genomic_reference:SL2.50ch04 gene_region:22648734-22651664 transcript_region:SL2.50ch04:22648734..22651664+ go_terms:GO:0006915 functional_description:"Nbs, resistance protein fragment"	1
ucuugccuacaccgcccaugcc	Solyc07g039420.1.1	2	23.494	1	22	568	589	UCUUGCCUACACCGCCCAUGCC	GGCAUGGGCGGAUUAGGCAAGA	Translation	evidence_code:10F0H1E1IEG genomic_reference:SL2.50ch07 gene_region:44752554-44753525 transcript_region:SL2.50ch07:44752554..44753525- go_terms:GO:0006952,GO:0006915 functional_description:"Cc-nbs, resistance protein fragment"	1
ucuugccuacaccgcccaugcc	Solyc04g025840.1.1	2	19.226	1	22	370	391	UCUUGCCUACACCGCCCAUGCC	GGCAUGGGCGGAUUAGGCAAGA	Translation	evidence_code:10F0H1E0IEG genomic_reference:SL2.50ch04 gene_region:22700285-22700950 transcript_region:SL2.50ch04:22700285..22700950+ go_terms:GO:0006915 functional_description:"Cc-nbs, resistance protein fragment"	1
ucuugccuacaccgcccaugcc	Solyc12g016220.1.1	2.5	21.204	1	22	652	673	UCUUGCCUACACCGCCCAUGCC	GGUAUGGGUGGUGUUGGUAAGA	Cleavage	evidence_code:10F0H1E0IEG genomic_reference:SL2.50ch12 gene_region:6401184-6406098 transcript_region:SL2.50ch12:6401184..6406098+ go_terms:GO:0005515,GO:0000166 functional_description:"Cc-nbs-lrr, resistance protein"	1
ucuugccuacaccgcccaugcc	Solyc10g054940.1.1	2.5	17.492	1	22	46	67	UCUUGCCUACACCGCCCAUGCC	GGUAUGGGUGGUGUUGGUAAGA	Cleavage	evidence_code:10F0H1E0IEG genomic_reference:SL2.50ch10 gene_region:51614940-51615311 transcript_region:SL2.50ch10:51614940..51615311+ functional_description:"Nbs, resistance protein fragment"	1
ucuugccuacaccgcccaugcc	Solyc10g055170.1.1	2.5	21.742	1	22	46	67	UCUUGCCUACACCGCCCAUGCC	GGUAUGGGUGGUGUUGGUAAGA	Cleavage	evidence_code:10F0H1E0IEG genomic_reference:SL2.50ch10 gene_region:51907221-51907742 transcript_region:SL2.50ch10:51907221..51907742+ functional_description:"Nbs, resistance protein fragment"	1
ucuugccuacaccgcccaugcc	Solyc11g006530.1.1	2.5	18.804	1	22	526	547	UCUUGCCUACACCGCCCAUGCC	GGAAUGGGCGGUAUAGGUAAGA	Translation	evidence_code:10F0H1E0IEG genomic_reference:SL2.50ch11 gene_region:1186571-1189847 transcript_region:SL2.50ch11:1186571..1189847- go_terms:GO:0005515 functional_description:"Cc-nbs-lrr, resistance protein"	1
ucuugccuacaccgcccaugcc	Solyc11g006630.1.1	2.5	21.57	1	22	532	553	UCUUGCCUACACCGCCCAUGCC	GGCAUGGGCGGUAUUGGUAAGA	Translation	evidence_code:10F0H1E1IEG genomic_reference:SL2.50ch11 gene_region:1237304-1240179 transcript_region:SL2.50ch11:1237304..1240179+ go_terms:GO:0005515 functional_description:"Cc-nbs-lrr, resistance protein"	1
ucuugccuacaccgcccaugcc	Solyc04g009290.1.1	2.5	23.41	1	22	574	595	UCUUGCCUACACCGCCCAUGCC	GGCAUGGGUGGAUUAGGCAAGA	Translation	evidence_code:10F0H1E0IEG genomic_reference:SL2.50ch04 gene_region:2735950-2738484 transcript_region:SL2.50ch04:2735950..2738484- go_terms:GO:0005515 functional_description:"Cc-nbs-lrr, resistance protein"	1
ucuugccuacaccgcccaugcc	Solyc04g009130.2.1	2.5	20.794	1	22	597	618	UCUUGCCUACACCGCCCAUGCC	GGCAUGGGUGGAUUAGGCAAGA	Translation	genomic_reference:SL2.50ch04 gene_region:2646823-2649379 transcript_region:SL2.50ch04:2646823..2649379+ go_terms:GO:0005515,GO:0000166 functional_description:"Cc-nbs-lrr, resistance protein"	1
ucuugccuacaccgcccaugcc	Solyc07g039400.1.1	2.5	22.64	1	22	337	358	UCUUGCCUACACCGCCCAUGCC	GGCAUGGGCGGAUUAGGUAAGA	Translation	evidence_code:10F0H1E0IEG genomic_reference:SL2.50ch07 gene_region:44737348-44737994 transcript_region:SL2.50ch07:44737348..44737994- go_terms:GO:0006915 functional_description:"Nbs, resistance protein fragment"	1
ucuugccuacaccgcccaugcc	Solyc10g054970.1.1	2.5	19.563	1	21	539	559	UCUUGCCUACACCGCCCAUGC	GUAUGGGUGGUGUUGGUAAGA	Cleavage	evidence_code:10F0H1E0IEG genomic_reference:SL2.50ch10 gene_region:51645689-51646552 transcript_region:SL2.50ch10:51645689..51646552+ functional_description:"Cc-nbs, resistance protein fragment"	1
ucuugccuacaccgcccaugcc	Solyc07g005770.2.1	3	23.779	1	22	541	562	UCUUGCCUACACCGCCCAUGCC	GGUAUGGGCGGUAUAGGCAAAA	Translation	genomic_reference:SL2.50ch07 gene_region:625770-628788 transcript_region:SL2.50ch07:625770..628788- go_terms:GO:0006952,GO:0006915 functional_description:"Cc-nbs-lrr, resistance protein"	1
ucuugccuacaccgcccaugcc	Solyc11g071420.1.1	3	19.671	1	22	622	643	UCUUGCCUACACCGCCCAUGCC	GGAAUGGGCGGCGUGGGUAAGA	Translation	evidence_code:10F0H1E0IEG genomic_reference:SL2.50ch11 gene_region:51985618-51989247 transcript_region:SL2.50ch11:51985618..51989247+ go_terms:GO:0005515 functional_description:"Cc-nbs-lrr, resistance protein"	1
ucuugccuacaccgcccaugcc	Solyc08g005440.2.1	3	21.814	1	22	616	637	UCUUGCCUACACCGCCCAUGCC	GGCAUGGGUGGUUCAGGUAAGA	Translation	genomic_reference:SL2.50ch08 gene_region:324852-328029 transcript_region:SL2.50ch08:324852..328029+ go_terms:GO:0005515,GO:0000166 functional_description:"Cc-nbs-lrr, resistance protein"	1
ucuugccuacaccgcccaugcc	Solyc11g020100.1.1	3	23.736	1	22	520	541	UCUUGCCUACACCGCCCAUGCC	GGUAUGGGCGGUAUCGGUAAGA	Translation	evidence_code:10F0H1E1IEG genomic_reference:SL2.50ch11 gene_region:10137088-10139788 transcript_region:SL2.50ch11:10137088..10139788- go_terms:GO:0006952,GO:0006915 functional_description:"Cc-nbs-lrr, resistance protein"	1
ucuugccuacaccgcccaugcc	Solyc11g020090.1.1	3	20.197	1	22	103	124	UCUUGCCUACACCGCCCAUGCC	GGUAUGGGCGGUAGAGGUAAGA	Translation	evidence_code:10F0H1E0IEG genomic_reference:SL2.50ch11 gene_region:10134036-10134257 transcript_region:SL2.50ch11:10134036..10134257- go_terms:GO:0006915 functional_description:"Nbs, resistance protein fragment"	1
ucuugccuacaccgcccaugcc	Solyc04g005550.1.1	3.5	18.848	1	22	541	562	UCUUGCCUACACCGCCCAUGCC	GGUAUGGGUGGUGUUGGGAAGA	Cleavage	evidence_code:10F0H1E1IEG genomic_reference:SL2.50ch04 gene_region:362573-366873 transcript_region:SL2.50ch04:362573..366873+ go_terms:GO:0006952,GO:0005515,GO:0006915 functional_description:"Cc-nbs-lrr, resistance protein"	1
ucuugccuacaccgcccaugcc	Solyc02g032650.2.1	3.5	15.288	1	22	184	205	UCUUGCCUACACCGCCCAUGCC	GGUAUGGGUGGUAUAGGGAAGA	Translation	genomic_reference:SL2.50ch02 gene_region:19614760-19618370 transcript_region:SL2.50ch02:19614760..19618370+ go_terms:GO:0030275 functional_description:"Nbs-lrr, resistance protein"	1
ucuugccuacaccgcccaugcc	Solyc04g005540.2.1	3.5	15.547	1	22	638	659	UCUUGCCUACACCGCCCAUGCC	GGUAUGGGUGGAGUUGGUAAGA	Translation	genomic_reference:SL2.50ch04 gene_region:355454-361509 transcript_region:SL2.50ch04:355454..361509+ go_terms:GO:0006952,GO:0006915 functional_description:"Cc-nbs-lrr, resistance protein"	1
ucuugccuacaccgcccaugcc	Solyc11g069620.1.1	3.5	21.64	1	22	622	643	UCUUGCCUACACCGCCCAUGCC	GGAAUGGGUGGUGCGGGUAAGA	Translation	evidence_code:10F0H1E0IEG genomic_reference:SL2.50ch11 gene_region:51346017-51349831 transcript_region:SL2.50ch11:51346017..51349831+ go_terms:GO:0005515 functional_description:"Cc-nbs-lrr, resistance protein"	1
ucuugccuacaccgcccaugcc	Solyc11g068360.1.1	3.5	22.83	1	22	622	643	UCUUGCCUACACCGCCCAUGCC	GGAAUGGGCGGUGCGGGUGAGA	Translation	evidence_code:10F0H1E0IEG genomic_reference:SL2.50ch11 gene_region:50191390-50194872 transcript_region:SL2.50ch11:50191390..50194872+ go_terms:GO:0005515 functional_description:"Cc-nbs-lrr, resistance protein"	1
ucuugccuacaccgcccaugcc	Solyc12g044200.1.1	3.5	18.45	1	22	529	550	UCUUGCCUACACCGCCCAUGCC	GGUCUGGGUGGUGUUGGUAAGA	Cleavage	evidence_code:10F0H1E1IEG genomic_reference:SL2.50ch12 gene_region:44488887-44494577 transcript_region:SL2.50ch12:44488887..44494577- go_terms:GO:0006952,GO:0017111,GO:0006915 functional_description:"Cc-nbs-lrr, resistance protein"	1
ucuugccuacaccgcccaugcc	Solyc12g044190.1.1	3.5	18.858	1	22	421	442	UCUUGCCUACACCGCCCAUGCC	GGUCUGGGUGGUGUUGGUAAGA	Cleavage	evidence_code:10F0H1E1IEG genomic_reference:SL2.50ch12 gene_region:44434035-44437619 transcript_region:SL2.50ch12:44434035..44437619- go_terms:GO:0006952,GO:0005515,GO:0006915 functional_description:"Nbs-lrr, resistance protein"	1
ucuugccuacaccgcccaugcc	Solyc11g006520.1.1	3.5	23.607	1	22	511	532	UCUUGCCUACACCGCCCAUGCC	GGUAUGGGUGGUAUCGGUAAGA	Translation	evidence_code:10F0H1E1IEG genomic_reference:SL2.50ch11 gene_region:1181636-1184459 transcript_region:SL2.50ch11:1181636..1184459- go_terms:GO:0006952,GO:0006915 functional_description:"Cc-nbs-lrr, resistance protein"	1
ucuugccuacaccgcccaugcc	Solyc07g049700.1.1	3.5	24.47	1	22	544	565	UCUUGCCUACACCGCCCAUGCC	GGUAUGGGUGGUAUUGGUAAGA	Translation	evidence_code:10F0H1E1IEG genomic_reference:SL2.50ch07 gene_region:57376807-57379383 transcript_region:SL2.50ch07:57376807..57379383- go_terms:GO:0005515,GO:0000166 functional_description:"Cc-nbs-lrr, resistance protein"	1
ucuugccuacaccgcccaugcc	Solyc12g044180.1.1	3.5	19.352	1	22	526	547	UCUUGCCUACACCGCCCAUGCC	GGUCUGGGUGGUGUUGGUAAGA	Cleavage	evidence_code:10F0H1E0IEG genomic_reference:SL2.50ch12 gene_region:44397592-44401454 transcript_region:SL2.50ch12:44397592..44401454- go_terms:GO:0005515,GO:0000166 functional_description:"Cc-nbs-lrr, resistance protein"	1
ucuugccuacaccgcccaugcc	Solyc04g009110.1.1	3.5	17.68	1	22	574	595	UCUUGCCUACACCGCCCAUGCC	GGCAUGGGCGGAUUAGGGAAGA	Translation	evidence_code:10F0H1E0IEG genomic_reference:SL2.50ch04 gene_region:2637079-2639610 transcript_region:SL2.50ch04:2637079..2639610+ go_terms:GO:0005515,GO:0000166 functional_description:"Cc-nbs-lrr, resistance protein"	1
ucuugccuacaccgcccaugcc	Solyc07g044800.2.1	3.5	21.329	1	22	184	205	UCUUGCCUACACCGCCCAUGCC	GGUCUGGGUGGUGUUGGUAAGA	Cleavage	genomic_reference:SL2.50ch07 gene_region:55159970-55161897 transcript_region:SL2.50ch07:55159970..55161897- go_terms:GO:0006952,GO:0006915 functional_description:"Nbs-lrr, resistance protein"	1
ucuugccuacaccgcccaugcc	Solyc05g007170.2.1	3.5	22.989	1	22	5986	6007	UCUUGCCUACACCGCCCAUGCC	GGCAUGCCUGGUUUAGGCAAGA	Translation	genomic_reference:SL2.50ch05 gene_region:1779356-1787568 transcript_region:SL2.50ch05:1779356..1787568+ go_terms:GO:0006952,GO:0006915 functional_description:"Cc-nbs-lrr, resistance protein with an R1 specific domain"	1
ucuugccuacaccgcccaugcc	Solyc01g113620.1.1	3.5	16.593	1	22	610	631	UCUUGCCUACACCGCCCAUGCC	GGCAUUGGUGGAAUAGGCAAGA	Translation	genomic_reference:SL2.50ch01 gene_region:82315767-82320596 transcript_region:SL2.50ch01:82315767..82320596+ go_terms:GO:0006952,GO:0005515,GO:0031224,GO:0006915 functional_description:"NBS-LRR resistance protein (Fragment) (AHRD V1 *-*- C1K2I0_ROSHC); contains Interpro domain(s) IPR002182 NB-ARC "	1
ucuugccuacaccgcccaugcc	Solyc08g007630.1.1	3.5	21.212	1	22	622	643	UCUUGCCUACACCGCCCAUGCC	GGAAUGGGCGGCCUGGGCAAGA	Translation	evidence_code:10F0H1E1IEG genomic_reference:SL2.50ch08 gene_region:2161135-2164101 transcript_region:SL2.50ch08:2161135..2164101+ go_terms:GO:0005515 functional_description:"Cc-nbs-lrr, resistance protein"	1
ucuugccuacaccgcccaugcc	Solyc03g046220.1.1	3.5	15.245	1	22	571	592	UCUUGCCUACACCGCCCAUGCC	GAUAUGGGUGGUGUAGCUAAGG	Cleavage	evidence_code:10F0H0E0IEG genomic_reference:SL2.50ch03 gene_region:15891275-15894840 transcript_region:SL2.50ch03:15891275..15894840- go_terms:GO:0006508 functional_description:"Ulp1 protease family C-terminal catalytic domain containing protein (AHRD V1 *-*- Q60D46_SOLDE); contains Interpro domain(s) IPR003653 Peptidase C48, SUMO/Sentrin/Ubl1 "	1
ucuugccuacaccgcccaugcc	Solyc02g005240.1.1	3.5	22.208	1	22	685	706	UCUUGCCUACACCGCCCAUGCC	GAUAUGGGUGGUGUAGCUGAGA	Cleavage	evidence_code:10F0H0E0IEG genomic_reference:SL2.50ch02 gene_region:1761365-1763335 transcript_region:SL2.50ch02:1761365..1763335+ functional_description:"Unknown Protein (AHRD V1)"	1
ucuugccuacaccgcccaugcc	Solyc02g070750.1.1	3.5	24.807	1	22	388	409	UCUUGCCUACACCGCCCAUGCC	GGUAUGGGGGGCGUCGGCAAGA	Translation	evidence_code:10F0H1E0IEG genomic_reference:SL2.50ch02 gene_region:34952100-34953371 transcript_region:SL2.50ch02:34952100..34953371- go_terms:GO:0006952,GO:0006915 functional_description:"Cc-nbs, resistance protein fragment"	1
ucuugccuacaccgcccaugcc	Solyc01g068230.1.1	3.5	18.939	1	22	547	568	UCUUGCCUACACCGCCCAUGCC	GAUAUGGGUGGUGUAGCUAAGG	Cleavage	evidence_code:10F0H0E0IEG genomic_reference:SL2.50ch01 gene_region:69723748-69726050 transcript_region:SL2.50ch01:69723748..69726050+ functional_description:"Ulp1 protease family C-terminal catalytic domain containing protein (AHRD V1 *-*- Q60D46_SOLDE)"	1
ucuugccuacaccgcccaugcc	Solyc09g065560.2.1	3.5	14.452	1	22	1771	1792	UCUUGCCUACACCGCCCAUGCC	GACAUGGGAGCUGUAGGCAACA	Cleavage	genomic_reference:SL2.50ch09 gene_region:59290557-59299087 transcript_region:SL2.50ch09:59290557..59299087- go_terms:GO:0015116 functional_description:"Sulfate transporter (AHRD V1 **** D7LTZ8_ARALY); contains Interpro domain(s) IPR001902 Sulphate anion transporter "	1
ucuugccuacaccgcccaugcc	Solyc11g043070.1.1	3.5	18.281	1	22	340	361	UCUUGCCUACACCGCCCAUGCC	GAUAUGGGCGGCAUGGGUAAGA	Translation	evidence_code:10F0H1E0IEG genomic_reference:SL2.50ch11 gene_region:34717447-34719613 transcript_region:SL2.50ch11:34717447..34719613- go_terms:GO:0005515,GO:0006915 functional_description:"Cc-nbs-lrr, resistance protein"	1
ucuugccuacaccgcccaugcc	Solyc10g080440.1.1	3.5	21.958	1	22	1096	1117	UCUUGCCUACACCGCCCAUGCC	GUCCUGGGAGCUGUAGGCAAGG	Cleavage	evidence_code:10F1H1E1IEG genomic_reference:SL2.50ch10 gene_region:61036122-61045515 transcript_region:SL2.50ch10:61036122..61045515+ go_terms:GO:0005488 functional_description:"TBCC domain-containing protein 1 (AHRD V1 ***- TBCC1_XENTR); contains Interpro domain(s) IPR012945 Tubulin binding cofactor C "	1
ucuugccuacaccgcccaugcc	Solyc02g037540.1.1	4	23.271	1	22	481	502	UCUUGCCUACACCGCCCAUGCC	GGCAUGGGUGGGGUGGGUAAAA	Translation	evidence_code:10F0H1E0IEG genomic_reference:SL2.50ch02 gene_region:21788403-21791477 transcript_region:SL2.50ch02:21788403..21791477+ go_terms:GO:0005515,GO:0000166 functional_description:"Cc-nbs-lrr, resistance protein"	1
ucuugccuacaccgcccaugcc	Solyc04g048920.1.1	4	15.927	1	22	46	67	UCUUGCCUACACCGCCCAUGCC	GGUAUGGGUGGUGUUGUUAAGA	Cleavage	evidence_code:10F0H1E0IEG genomic_reference:SL2.50ch04 gene_region:37755279-37755644 transcript_region:SL2.50ch04:37755279..37755644- go_terms:GO:0006952 functional_description:"Nbs, resistance protein fragment"	1
ucuugccuacaccgcccaugcc	Solyc04g026110.2.1	4	21.107	1	22	566	587	UCUUGCCUACACCGCCCAUGCC	GGCAUGGGCGGAUUGGGAAAGA	Translation	genomic_reference:SL2.50ch04 gene_region:24629880-24631775 transcript_region:SL2.50ch04:24629880..24631775- go_terms:GO:0005515 functional_description:"Cc-nbs, resistance protein fragment"	1
ucuugccuacaccgcccaugcc	Solyc10g055050.1.1	4	17.252	1	21	380	400	UCUUGCCUACACCGCCCAUGC	GUAUGGGUGGUGUUGGUAAAA	Cleavage	evidence_code:10F0H1E0IEG genomic_reference:SL2.50ch10 gene_region:51759626-51760945 transcript_region:SL2.50ch10:51759626..51760945+ go_terms:GO:0006952,GO:0006915 functional_description:"Nbs, resistance protein fragment"	1
ucuugccuacaccgcccaugcc	Solyc03g078300.1.1	4	20.201	1	22	583	604	UCUUGCCUACACCGCCCAUGCC	GGAUUGGGUGGAGUGGGCAAGA	Translation	evidence_code:10F0H1E1IEG genomic_reference:SL2.50ch03 gene_region:43887767-43891792 transcript_region:SL2.50ch03:43887767..43891792+ go_terms:GO:0005515 functional_description:"Cc-nbs-lrr, resistance protein"	1
ucuugccuacaccgcccaugcc	Solyc05g012740.1.1	4	20.929	1	22	1585	1606	UCUUGCCUACACCGCCCAUGCC	GGCAUGCCCGGUUUGGGUAAGA	Translation	evidence_code:10F0H1E0IEG genomic_reference:SL2.50ch05 gene_region:5910570-5914278 transcript_region:SL2.50ch05:5910570..5914278- go_terms:GO:0006952,GO:0006915 functional_description:"Cc-nbs-lrr, resistance protein with an R1 specific domain"	1
ucuugccuacaccgcccaugcc	Solyc06g050970.1.1	4	23.757	1	22	1690	1711	UCUUGCCUACACCGCCCAUGCC	GAUAUGGGUGGUGUAGCUGAGG	Cleavage	evidence_code:10F0H0E1IEG genomic_reference:SL2.50ch06 gene_region:30539007-30543915 transcript_region:SL2.50ch06:30539007..30543915- go_terms:GO:0006508 functional_description:"Ulp1 protease family C-terminal catalytic domain containing protein (AHRD V1 *-*- Q60D46_SOLDE); contains Interpro domain(s) IPR003653 Peptidase C48, SUMO/Sentrin/Ubl1 "	1
ucuugccuacaccgcccaugcc	Solyc07g041690.1.1	4	24.402	1	22	1684	1705	UCUUGCCUACACCGCCCAUGCC	GAUAUGGGUGGUGUAGCUGAGG	Cleavage	evidence_code:10F0H0E0IEG genomic_reference:SL2.50ch07 gene_region:51309230-51314150 transcript_region:SL2.50ch07:51309230..51314150+ go_terms:GO:0006508 functional_description:"Ulp1 protease family C-terminal catalytic domain containing protein (AHRD V1 *-*- Q60D46_SOLDE); contains Interpro domain(s) IPR003653 Peptidase C48, SUMO/Sentrin/Ubl1 "	1
ucuugccuacaccgcccaugcc	Solyc05g018110.1.1	4	24.019	1	22	1684	1705	UCUUGCCUACACCGCCCAUGCC	GAUAUGGGUGGUGUAGCUGAGG	Cleavage	evidence_code:10F0H0E0IEG genomic_reference:SL2.50ch05 gene_region:20037164-20042084 transcript_region:SL2.50ch05:20037164..20042084- go_terms:GO:0006508 functional_description:"Ulp1 protease family C-terminal catalytic domain containing protein (AHRD V1 *-*- Q60D46_SOLDE); contains Interpro domain(s) IPR003653 Peptidase C48, SUMO/Sentrin/Ubl1 "	1
ucuugccuacaccgcccaugcc	Solyc12g014520.1.1	4	24.592	1	22	1684	1705	UCUUGCCUACACCGCCCAUGCC	GAUAUGGGUGGUGUAGCUGAGG	Cleavage	evidence_code:10F0H0E0IEG genomic_reference:SL2.50ch12 gene_region:5489565-5494483 transcript_region:SL2.50ch12:5489565..5494483- functional_description:"Ulp1 protease family C-terminal catalytic domain containing protein (AHRD V1 *-*- Q60D46_SOLDE); contains Interpro domain(s) IPR015410 Region of unknown function DUF1985 "	1
ucuugccuacaccgcccaugcc	Solyc06g075240.1.1	4	23.757	1	22	1684	1705	UCUUGCCUACACCGCCCAUGCC	GAUAUGGGUGGUGUAGCUGAGG	Cleavage	evidence_code:10F0H0E0IEG genomic_reference:SL2.50ch06 gene_region:43073654-43078573 transcript_region:SL2.50ch06:43073654..43078573- go_terms:GO:0006508 functional_description:"Ulp1 protease family C-terminal catalytic domain containing protein (AHRD V1 *-*- Q60D46_SOLDE); contains Interpro domain(s) IPR003653 Peptidase C48, SUMO/Sentrin/Ubl1 "	1
ucuugccuacaccgcccaugcc	Solyc06g065770.1.1	4	23.757	1	22	1531	1552	UCUUGCCUACACCGCCCAUGCC	GAUAUGGGUGGUGUAGCUGAGG	Cleavage	evidence_code:10F0H0E1IEG genomic_reference:SL2.50ch06 gene_region:37615383-37620300 transcript_region:SL2.50ch06:37615383..37620300+ go_terms:GO:0006508 functional_description:"Ulp1 protease family C-terminal catalytic domain containing protein (AHRD V1 *-*- Q60D46_SOLDE); contains Interpro domain(s) IPR003653 Peptidase C48, SUMO/Sentrin/Ubl1 "	1
ucuugccuacaccgcccaugcc	Solyc06g050410.1.1	4	24.751	1	22	1684	1705	UCUUGCCUACACCGCCCAUGCC	GAUAUGGGUGGUGUAGCUGAGG	Cleavage	evidence_code:10F0H0E0IEG genomic_reference:SL2.50ch06 gene_region:29506000-29510915 transcript_region:SL2.50ch06:29506000..29510915+ go_terms:GO:0006508 functional_description:"Ulp1 protease family C-terminal catalytic domain containing protein (AHRD V1 *-*- Q60D46_SOLDE); contains Interpro domain(s) IPR015410 Region of unknown function DUF1985 "	1
ucuugccuacaccgcccaugcc	Solyc08g062310.1.1	4	17.1	1	22	1549	1570	UCUUGCCUACACCGCCCAUGCC	GAUAUGGGUGGUGUAGCUGAGG	Cleavage	evidence_code:10F0H0E0IEG genomic_reference:SL2.50ch08 gene_region:48085442-48090361 transcript_region:SL2.50ch08:48085442..48090361+ go_terms:GO:0006508 functional_description:"Ulp1 protease family C-terminal catalytic domain containing protein (AHRD V1 *-*- Q60D46_SOLDE); contains Interpro domain(s) IPR003653 Peptidase C48, SUMO/Sentrin/Ubl1 "	1
ucuugccuacaccgcccaugcc	Solyc08g068550.1.1	4	24.058	1	22	1012	1033	UCUUGCCUACACCGCCCAUGCC	GAUAUGGGUGGUGUAGCUGAGG	Cleavage	evidence_code:10F0H0E0IEG genomic_reference:SL2.50ch08 gene_region:54901369-54904891 transcript_region:SL2.50ch08:54901369..54904891+ go_terms:GO:0006508 functional_description:"Ulp1 protease family C-terminal catalytic domain containing protein (AHRD V1 *-*- Q60D46_SOLDE); contains Interpro domain(s) IPR003653 Peptidase C48, SUMO/Sentrin/Ubl1 "	1
ucuugccuacaccgcccaugcc	Solyc06g051710.1.1	4	22.698	1	22	1684	1705	UCUUGCCUACACCGCCCAUGCC	GAUAUGGGUGGUGUAGCUGAGG	Cleavage	evidence_code:10F0H0E0IEG genomic_reference:SL2.50ch06 gene_region:31747256-31751027 transcript_region:SL2.50ch06:31747256..31751027- functional_description:"Ulp1 protease family C-terminal catalytic domain containing protein (AHRD V1 *-*- Q60D46_SOLDE); contains Interpro domain(s) IPR015410 Region of unknown function DUF1985 "	1
ucuugccuacaccgcccaugcc	Solyc08g045830.1.1	4	16.764	1	22	760	781	UCUUGCCUACACCGCCCAUGCC	GAUAUGGGUGGUGUAGCUGAGG	Cleavage	evidence_code:10F0H0E0IEG genomic_reference:SL2.50ch08 gene_region:36791123-36794682 transcript_region:SL2.50ch08:36791123..36794682- go_terms:GO:0006508 functional_description:"Ulp1 protease family C-terminal catalytic domain containing protein (AHRD V1 *-*- Q60D46_SOLDE); contains Interpro domain(s) IPR003653 Peptidase C48, SUMO/Sentrin/Ubl1 "	1
ucuugccuacaccgcccaugcc	Solyc11g021350.1.1	4	18.839	1	22	745	766	UCUUGCCUACACCGCCCAUGCC	GAUAUGGGUGGUGUAGCUGAGG	Cleavage	evidence_code:10F0H0E0IEG genomic_reference:SL2.50ch11 gene_region:13553028-13557552 transcript_region:SL2.50ch11:13553028..13557552+ go_terms:GO:0006508 functional_description:"Ulp1 protease family C-terminal catalytic domain containing protein (AHRD V1 ***- Q60D46_SOLDE); contains Interpro domain(s) IPR003653 Peptidase C48, SUMO/Sentrin/Ubl1 "	1
ucuugccuacaccgcccaugcc	Solyc10g024400.1.1	4	22.359	1	22	985	1006	UCUUGCCUACACCGCCCAUGCC	GAUAUGGGUGGUGUAGCUGAGG	Cleavage	evidence_code:10F0H0E0IEG genomic_reference:SL2.50ch10 gene_region:13906534-13911542 transcript_region:SL2.50ch10:13906534..13911542- functional_description:"Ulp1 protease family C-terminal catalytic domain containing protein (AHRD V1 *-*- Q60D46_SOLDE); contains Interpro domain(s) IPR015410 Region of unknown function DUF1985 "	1
ucuugccuacaccgcccaugcc	Solyc08g065280.1.1	4	22.268	1	22	364	385	UCUUGCCUACACCGCCCAUGCC	GAUAUGGGUGGUGUAGCUGAGG	Cleavage	evidence_code:10F0H0E0IEG genomic_reference:SL2.50ch08 gene_region:50407792-50410593 transcript_region:SL2.50ch08:50407792..50410593- go_terms:GO:0006508 functional_description:"Ulp1 protease family C-terminal catalytic domain containing protein (AHRD V1 ***- Q60D46_SOLDE); contains Interpro domain(s) IPR003653 Peptidase C48, SUMO/Sentrin/Ubl1 "	1
ucuugccuacaccgcccaugcc	Solyc10g050120.1.1	4	21.699	1	22	853	874	UCUUGCCUACACCGCCCAUGCC	GAUAUGGGUGGUGUAGCUGAGG	Cleavage	evidence_code:10F0H0E0IEG genomic_reference:SL2.50ch10 gene_region:43298275-43301981 transcript_region:SL2.50ch10:43298275..43301981+ functional_description:"Ulp1 protease family C-terminal catalytic domain containing protein (AHRD V1 *-*- Q60D46_SOLDE)"	1
ucuugccuacaccgcccaugcc	Solyc09g057620.1.1	4	22.032	1	22	364	385	UCUUGCCUACACCGCCCAUGCC	GAUAUGGGUGGUGUAGCUGAGG	Cleavage	evidence_code:10F0H0E0IEG genomic_reference:SL2.50ch09 gene_region:45552585-45555394 transcript_region:SL2.50ch09:45552585..45555394- go_terms:GO:0006508 functional_description:"Ulp1 protease family C-terminal catalytic domain containing protein (AHRD V1 ***- Q60D46_SOLDE); contains Interpro domain(s) IPR003653 Peptidase C48, SUMO/Sentrin/Ubl1 "	1
ucuugccuacaccgcccaugcc	Solyc02g021300.1.1	4	22.698	1	22	1060	1081	UCUUGCCUACACCGCCCAUGCC	GAUAUGGGUGGUGUAGCUGAGG	Cleavage	evidence_code:10F0H0E0IEG genomic_reference:SL2.50ch02 gene_region:13122378-13126122 transcript_region:SL2.50ch02:13122378..13126122+ functional_description:"Ulp1 protease family C-terminal catalytic domain containing protein (AHRD V1 *-*- Q60D46_SOLDE)"	1
ucuugccuacaccgcccaugcc	Solyc07g041140.1.1	4	20.52	1	22	991	1012	UCUUGCCUACACCGCCCAUGCC	GAUAUGGGUGGUGUAGCUGAGG	Cleavage	evidence_code:10F0H0E0IEG genomic_reference:SL2.50ch07 gene_region:49189002-49191488 transcript_region:SL2.50ch07:49189002..49191488- functional_description:"Ulp1 protease family C-terminal catalytic domain containing protein (AHRD V1 *-*- Q60D46_SOLDE)"	1
ucuugccuacaccgcccaugcc	Solyc11g044890.1.1	4	24.227	1	22	952	973	UCUUGCCUACACCGCCCAUGCC	GAUAUGGGUGGUGUAGCUGAGG	Cleavage	evidence_code:10F0H0E0IEG genomic_reference:SL2.50ch11 gene_region:36331254-36334851 transcript_region:SL2.50ch11:36331254..36334851- go_terms:GO:0006508 functional_description:"Ulp1 protease family C-terminal catalytic domain containing protein (AHRD V1 ***- Q60D46_SOLDE)"	1
ucuugccuacaccgcccaugcc	Solyc10g039320.1.1	4	22.831	1	22	1036	1057	UCUUGCCUACACCGCCCAUGCC	GAUAUGGGUGGUGUAGCUGAGG	Cleavage	evidence_code:10F0H0E0IEG genomic_reference:SL2.50ch10 gene_region:20982894-20986252 transcript_region:SL2.50ch10:20982894..20986252- functional_description:"Ulp1 protease family C-terminal catalytic domain containing protein (AHRD V1 *-*- Q60D46_SOLDE)"	1
ucuugccuacaccgcccaugcc	Solyc01g010630.1.1	4	15.869	1	22	427	448	UCUUGCCUACACCGCCCAUGCC	GAUAUGGGUGGUGUAGCUGAGG	Cleavage	evidence_code:10F0H0E0IEG genomic_reference:SL2.50ch01 gene_region:5634522-5639332 transcript_region:SL2.50ch01:5634522..5639332- functional_description:"Ulp1 protease family C-terminal catalytic domain containing protein (AHRD V1 *-*- Q60D46_SOLDE)"	1
ucuugccuacaccgcccaugcc	Solyc01g066170.1.1	4	15.713	1	20	402	421	UCUUGCCUACACCGCCCAUG	AAUGGGUGGUGUAGCUAAGG	Cleavage	evidence_code:10F0H0E0IEG genomic_reference:SL2.50ch01 gene_region:65621680-65624484 transcript_region:SL2.50ch01:65621680..65624484+ go_terms:GO:0006508 functional_description:"Ulp1 protease family C-terminal catalytic domain containing protein (AHRD V1 *-*- Q60D46_SOLDE)"	1
ucuugccuacaccgcccaugcc	Solyc11g070000.1.1	4	23.911	1	22	529	550	UCUUGCCUACACCGCCCAUGCC	GGAAUGGGCGGCCUGGGUAAGA	Translation	evidence_code:10F0H1E1IEG genomic_reference:SL2.50ch11 gene_region:51664166-51664969 transcript_region:SL2.50ch11:51664166..51664969- go_terms:GO:0006952,GO:0006915 functional_description:"Nbs, resistance protein fragment"	1
ucuugccuacaccgcccaugcc	Solyc04g045490.1.1	4	22.713	1	22	340	361	UCUUGCCUACACCGCCCAUGCC	GAUAUGGGUGGUGUAGCUGAGG	Cleavage	evidence_code:10F0H0E0IEG genomic_reference:SL2.50ch04 gene_region:32832203-32833480 transcript_region:SL2.50ch04:32832203..32833480+ functional_description:"Unknown Protein (AHRD V1)"	1
ucuugccuacaccgcccaugcc	Solyc05g018550.2.1	4	20.418	1	22	111	132	UCUUGCCUACACCGCCCAUGCC	GAUAUGGGUGGUGUAGCUGAGG	Cleavage	genomic_reference:SL2.50ch05 gene_region:22228275-22229192 transcript_region:SL2.50ch05:22228275..22229192- functional_description:"Unknown Protein (AHRD V1)"	1
ucuugccuacaccgcccaugcc	Solyc01g058640.1.1	4	16.429	1	22	178	199	UCUUGCCUACACCGCCCAUGCC	GAUAUGGGUGGUGUAGCUGAGG	Cleavage	evidence_code:10F0H0E0IEG genomic_reference:SL2.50ch01 gene_region:60183005-60184107 transcript_region:SL2.50ch01:60183005..60184107- functional_description:"Unknown Protein (AHRD V1)"	1
ucuugccuacaccgcccaugcc	Solyc08g074820.1.1	4	19.277	1	22	151	172	UCUUGCCUACACCGCCCAUGCC	GAUAUGGGUGGUGUAGCUGAGG	Cleavage	evidence_code:10F0H0E0IEG genomic_reference:SL2.50ch08 gene_region:56121538-56122175 transcript_region:SL2.50ch08:56121538..56122175- functional_description:"Unknown Protein (AHRD V1)"	1
ucuugccuacaccgcccaugcc	Solyc12g005520.1.1	4	23.107	1	22	121	142	UCUUGCCUACACCGCCCAUGCC	GGAAAGGGGGGUGUGGGUAAGA	Cleavage	evidence_code:10F0H1E0IEG genomic_reference:SL2.50ch12 gene_region:299025-299309 transcript_region:SL2.50ch12:299025..299309+ go_terms:GO:0006915 functional_description:"Nbs, resistance protein fragment"	1
ucuugccuacaccgcccaugcc	Solyc03g044400.1.1	4	19.375	1	20	471	490	UCUUGCCUACACCGCCCAUG	UAUGGGUGGUGUAGCUGAGG	Cleavage	evidence_code:10F0H0E0IEG genomic_reference:SL2.50ch03 gene_region:12997624-13000161 transcript_region:SL2.50ch03:12997624..13000161- functional_description:"Ulp1 protease family C-terminal catalytic domain containing protein (AHRD V1 *-*- Q60D46_SOLDE)"	1
ucuugccuacaccgcccaugcc	Solyc01g058630.1.1	4	15.664	1	20	180	199	UCUUGCCUACACCGCCCAUG	UAUGGGUGGUGUAGCUGAGG	Cleavage	evidence_code:10F0H0E0IEG genomic_reference:SL2.50ch01 gene_region:60142614-60143737 transcript_region:SL2.50ch01:60142614..60143737- functional_description:"Unknown Protein (AHRD V1)"	1
ucuugccuacaccgcccaugcc	Solyc10g045050.1.1	4	14.193	1	21	269	289	UCUUGCCUACACCGCCCAUGC	GUAUGGGUAGUGAAGGUGAGA	Translation	evidence_code:10F0H1E0IEG genomic_reference:SL2.50ch10 gene_region:25591499-25591822 transcript_region:SL2.50ch10:25591499..25591822- go_terms:GO:0000015 functional_description:"Enolase (AHRD V1 ***- A9P745_HELAN); contains Interpro domain(s) IPR000941 Enolase "	1
ucuugccuacaccgcccaugcc	Solyc08g029150.1.1	4	22.251	1	22	1054	1074	UCUUGCCUACACCGCCCAUGCC	GGUA-GGGUGGUGGAGGCAAGA	Translation	evidence_code:10F1H1E1IEG genomic_reference:SL2.50ch08 gene_region:22827081-22828361 transcript_region:SL2.50ch08:22827081..22828361+ functional_description:"Pentatricopeptide repeat-containing protein (AHRD V1 ***- D7KJV7_ARALY); contains Interpro domain(s) IPR002885 Pentatricopeptide repeat "	1
ucuugccuacaccgcccaugcc	Solyc08g045650.1.1	4	14.316	1	22	725	746	UCUUGCCUACACCGCCCAUGCC	GUUGUGGGCAGUGUGGACAAGA	Cleavage	evidence_code:10F0H0E0IEG genomic_reference:SL2.50ch08 gene_region:35416430-35419024 transcript_region:SL2.50ch08:35416430..35419024+ go_terms:GO:0008270 functional_description:"MuDR family transposase containing protein (AHRD V1 *-*- Q60D51_SOLDE); contains Interpro domain(s) IPR001878 Zinc finger, CCHC-type "	1
ucuugccuacaccgcccaugcc	Solyc10g025520.1.1	4	16.183	1	22	686	707	UCUUGCCUACACCGCCCAUGCC	GUUGUGGGCAGUGUGGACAAGA	Cleavage	evidence_code:10F0H0E0IEG genomic_reference:SL2.50ch10 gene_region:14943366-14944262 transcript_region:SL2.50ch10:14943366..14944262- go_terms:GO:0008270 functional_description:"Mutator-like transposase (AHRD V1 ***- Q9FH43_ARATH); contains Interpro domain(s) IPR006564 Zinc finger, PMZ-type "	1
ucuugccuacaccgcccaugcc	Solyc06g065090.1.1	4	17.059	1	22	518	539	UCUUGCCUACACCGCCCAUGCC	GUUGUGGGCAGUGUGGACAAGA	Cleavage	evidence_code:10F0H0E0IEG genomic_reference:SL2.50ch06 gene_region:36993049-36993763 transcript_region:SL2.50ch06:36993049..36993763- go_terms:GO:0008270 functional_description:"Mutator-like transposase (AHRD V1 ***- Q9SI31_ARATH); contains Interpro domain(s) IPR006564 Zinc finger, PMZ-type "	1
ucuugccuacaccgcccaugcc	Solyc09g075250.1.1	4	16.887	1	22	518	539	UCUUGCCUACACCGCCCAUGCC	GUUGUGGGCAGUGUGGACAAGA	Cleavage	evidence_code:10F0H0E0IEG genomic_reference:SL2.50ch09 gene_region:62501388-62502105 transcript_region:SL2.50ch09:62501388..62502105- go_terms:GO:0008270 functional_description:"Mutator-like transposase (AHRD V1 ***- Q9SI31_ARATH); contains Interpro domain(s) IPR006564 Zinc finger, PMZ-type "	1
ucuugccuacaccgcccaugcc	Solyc12g019260.1.1	4	17.116	1	22	497	518	UCUUGCCUACACCGCCCAUGCC	GUUGUGGGCAGUGUGGACAAGA	Cleavage	evidence_code:10F0H0E0IEG genomic_reference:SL2.50ch12 gene_region:9885554-9887003 transcript_region:SL2.50ch12:9885554..9887003+ go_terms:GO:0008270 functional_description:"Mutator-like transposase (AHRD V1 ***- Q9SI31_ARATH); contains Interpro domain(s) IPR006564 Zinc finger, PMZ-type "	1
ucuugccuacaccgcccaugcc	Solyc02g055340.1.1	4	15.901	1	20	760	779	UCUUGCCUACACCGCCCAUG	UGUGGGCAGUGUGGACAAGA	Cleavage	evidence_code:10F0H0E0IEG genomic_reference:SL2.50ch02 gene_region:26181428-26184012 transcript_region:SL2.50ch02:26181428..26184012+ go_terms:GO:0008270 functional_description:"Mutator-like transposase (AHRD V1 *-*- Q9FH43_ARATH); contains Interpro domain(s) IPR006564 Zinc finger, PMZ-type "	1
ucuugccuacaccgcccaugcc	Solyc01g034120.2.1	4	17.092	1	20	387	406	UCUUGCCUACACCGCCCAUG	UGUGGGCAGUGUGGACAAGA	Cleavage	genomic_reference:SL2.50ch01 gene_region:36447112-36448420 transcript_region:SL2.50ch01:36447112..36448420+ go_terms:GO:0008270 functional_description:"Mutator-like transposase (AHRD V1 ***- Q9SI31_ARATH); contains Interpro domain(s) IPR006564 Zinc finger, PMZ-type "	1
ucuugccuacaccgcccaugcc	Solyc12g044470.1.1	4	17.941	1	20	280	299	UCUUGCCUACACCGCCCAUG	UGUGGGCAGUGUGGACAAGA	Cleavage	evidence_code:10F0H0E0IEG genomic_reference:SL2.50ch12 gene_region:44889904-44890771 transcript_region:SL2.50ch12:44889904..44890771+ go_terms:GO:0008270 functional_description:"Unknown Protein (AHRD V1); contains Interpro domain(s) IPR001878 Zinc finger, CCHC-type "	1
ucuugccuacaccgcccaugcc	Solyc03g078750.1.1	4	15.472	1	20	169	188	UCUUGCCUACACCGCCCAUG	UGUGGGCAGUGUGGACAAGA	Cleavage	evidence_code:10F0H0E0IEG genomic_reference:SL2.50ch03 gene_region:44984103-44984336 transcript_region:SL2.50ch03:44984103..44984336- go_terms:GO:0008270 functional_description:"Unknown Protein (AHRD V1); contains Interpro domain(s) IPR001878 Zinc finger, CCHC-type "	1
ucuugccuacaccgcccaugcc	Solyc06g035690.2.1	4	24.01	1	20	950	969	UCUUGCCUACACCGCCCAUG	UAUGGGUUGUCUGGGCAGGA	Translation	genomic_reference:SL2.50ch06 gene_region:21403448-21409621 transcript_region:SL2.50ch06:21403448..21409621+ go_terms:GO:0016788 functional_description:"Post-GPI attachment to proteins factor 3 (AHRD V1 **-- PGAP3_XENTR); contains Interpro domain(s) IPR007217 Per1-like "	1

## Sheet: Targets of sly-miR482c
miRNA_Acc.	Target_Acc.	Expectation	UPE	miRNA_start	miRNA_end	Target_start	Target_end	miRNA_aligned_fragment	Target_aligned_fragment	Inhibition	Target_Desc.	Multiplicity
ucuugccaauaccgcccauucc	Solyc11g006630.1.1	1.5	21.57	1	22	532	553	UCUUGCCAAUACCGCCCAUUCC	GGCAUGGGCGGUAUUGGUAAGA	Cleavage	evidence_code:10F0H1E1IEG genomic_reference:SL2.50ch11 gene_region:1237304-1240179 transcript_region:SL2.50ch11:1237304..1240179+ go_terms:GO:0005515 functional_description:"Cc-nbs-lrr, resistance protein"	1
ucuugccaauaccgcccauucc	Solyc11g006530.1.1	1.5	18.804	1	22	526	547	UCUUGCCAAUACCGCCCAUUCC	GGAAUGGGCGGUAUAGGUAAGA	Cleavage	evidence_code:10F0H1E0IEG genomic_reference:SL2.50ch11 gene_region:1186571-1189847 transcript_region:SL2.50ch11:1186571..1189847- go_terms:GO:0005515 functional_description:"Cc-nbs-lrr, resistance protein"	1
ucuugccaauaccgcccauucc	Solyc07g049700.1.1	2	24.47	1	22	544	565	UCUUGCCAAUACCGCCCAUUCC	GGUAUGGGUGGUAUUGGUAAGA	Cleavage	evidence_code:10F0H1E1IEG genomic_reference:SL2.50ch07 gene_region:57376807-57379383 transcript_region:SL2.50ch07:57376807..57379383- go_terms:GO:0005515,GO:0000166 functional_description:"Cc-nbs-lrr, resistance protein"	1
ucuugccaauaccgcccauucc	Solyc10g055170.1.1	2.5	21.742	1	22	46	67	UCUUGCCAAUACCGCCCAUUCC	GGUAUGGGUGGUGUUGGUAAGA	Cleavage	evidence_code:10F0H1E0IEG genomic_reference:SL2.50ch10 gene_region:51907221-51907742 transcript_region:SL2.50ch10:51907221..51907742+ functional_description:"Nbs, resistance protein fragment"	1
ucuugccaauaccgcccauucc	Solyc10g054940.1.1	2.5	17.492	1	22	46	67	UCUUGCCAAUACCGCCCAUUCC	GGUAUGGGUGGUGUUGGUAAGA	Cleavage	evidence_code:10F0H1E0IEG genomic_reference:SL2.50ch10 gene_region:51614940-51615311 transcript_region:SL2.50ch10:51614940..51615311+ functional_description:"Nbs, resistance protein fragment"	1
ucuugccaauaccgcccauucc	Solyc12g009450.1.1	2.5	19.509	1	22	727	748	UCUUGCCAAUACCGCCCAUUCC	GGGAUGGGUGGCAUUGGUAAGA	Translation	evidence_code:10F0H1E0IEG genomic_reference:SL2.50ch12 gene_region:2714559-2719247 transcript_region:SL2.50ch12:2714559..2719247+ go_terms:GO:0005515,GO:0000166 functional_description:"Cc-nbs-lrr, resistance protein"	1
ucuugccaauaccgcccauucc	Solyc12g016220.1.1	2.5	21.204	1	22	652	673	UCUUGCCAAUACCGCCCAUUCC	GGUAUGGGUGGUGUUGGUAAGA	Cleavage	evidence_code:10F0H1E0IEG genomic_reference:SL2.50ch12 gene_region:6401184-6406098 transcript_region:SL2.50ch12:6401184..6406098+ go_terms:GO:0005515,GO:0000166 functional_description:"Cc-nbs-lrr, resistance protein"	1
ucuugccaauaccgcccauucc	Solyc11g020100.1.1	2.5	23.736	1	22	520	541	UCUUGCCAAUACCGCCCAUUCC	GGUAUGGGCGGUAUCGGUAAGA	Cleavage	evidence_code:10F0H1E1IEG genomic_reference:SL2.50ch11 gene_region:10137088-10139788 transcript_region:SL2.50ch11:10137088..10139788- go_terms:GO:0006952,GO:0006915 functional_description:"Cc-nbs-lrr, resistance protein"	1
ucuugccaauaccgcccauucc	Solyc12g017800.1.1	2.5	24.453	1	22	526	547	UCUUGCCAAUACCGCCCAUUCC	GGUAUGGGCGGUAUAGGUAAGA	Cleavage	evidence_code:10F0H1E0IEG genomic_reference:SL2.50ch12 gene_region:7412896-7415774 transcript_region:SL2.50ch12:7412896..7415774+ go_terms:GO:0005515 functional_description:"Cc-nbs-lrr, resistance protein"	1
ucuugccaauaccgcccauucc	Solyc05g008070.2.1	2.5	21.303	1	22	528	549	UCUUGCCAAUACCGCCCAUUCC	GGCAUGGGCGGUAUAGGUAAGA	Cleavage	genomic_reference:SL2.50ch05 gene_region:2500501-2503179 transcript_region:SL2.50ch05:2500501..2503179+ go_terms:GO:0005515,GO:0000166 functional_description:"Cc-nbs-lrr, resistance protein"	1
ucuugccaauaccgcccauucc	Solyc10g054970.1.1	2.5	19.563	1	21	539	559	UCUUGCCAAUACCGCCCAUUC	GUAUGGGUGGUGUUGGUAAGA	Cleavage	evidence_code:10F0H1E0IEG genomic_reference:SL2.50ch10 gene_region:51645689-51646552 transcript_region:SL2.50ch10:51645689..51646552+ functional_description:"Cc-nbs, resistance protein fragment"	1
ucuugccaauaccgcccauucc	Solyc09g091050.2.1	3	15.779	1	22	713	734	UCUUGCCAAUACCGCCCAUUCC	GGAAUGGGCGGUGGUGGGAAGA	Translation	genomic_reference:SL2.50ch09 gene_region:65737600-65747718 transcript_region:SL2.50ch09:65737600..65747718+ go_terms:GO:0006629 functional_description:"Lipase (AHRD V1 *-*- B6V3M3_9ROSI); contains Interpro domain(s) IPR002921 Lipase, class 3 "	1
ucuugccaauaccgcccauucc	Solyc11g006520.1.1	3	23.607	1	22	511	532	UCUUGCCAAUACCGCCCAUUCC	GGUAUGGGUGGUAUCGGUAAGA	Cleavage	evidence_code:10F0H1E1IEG genomic_reference:SL2.50ch11 gene_region:1181636-1184459 transcript_region:SL2.50ch11:1181636..1184459- go_terms:GO:0006952,GO:0006915 functional_description:"Cc-nbs-lrr, resistance protein"	1
ucuugccaauaccgcccauucc	Solyc11g071420.1.1	3	19.671	1	22	622	643	UCUUGCCAAUACCGCCCAUUCC	GGAAUGGGCGGCGUGGGUAAGA	Translation	evidence_code:10F0H1E0IEG genomic_reference:SL2.50ch11 gene_region:51985618-51989247 transcript_region:SL2.50ch11:51985618..51989247+ go_terms:GO:0005515 functional_description:"Cc-nbs-lrr, resistance protein"	1
ucuugccaauaccgcccauucc	Solyc01g014840.2.1	3	16.059	1	22	649	670	UCUUGCCAAUACCGCCCAUUCC	GGGAUGGGAGGCAUUGGUAAGA	Translation	genomic_reference:SL2.50ch01 gene_region:15577916-15583605 transcript_region:SL2.50ch01:15577916..15583605- go_terms:GO:0030275,GO:0000166 functional_description:"Tir-nbs-lrr, resistance protein"	1
ucuugccaauaccgcccauucc	Solyc08g007630.1.1	3	21.212	1	22	622	643	UCUUGCCAAUACCGCCCAUUCC	GGAAUGGGCGGCCUGGGCAAGA	Translation	evidence_code:10F0H1E1IEG genomic_reference:SL2.50ch08 gene_region:2161135-2164101 transcript_region:SL2.50ch08:2161135..2164101+ go_terms:GO:0005515 functional_description:"Cc-nbs-lrr, resistance protein"	1
ucuugccaauaccgcccauucc	Solyc01g108460.1.1	3	19.975	1	19	1120	1139	UCUUGCCAAUA-CCGCCCAU	AUAGGCGGCUAUUGGCAAGA	Cleavage	evidence_code:10F0H1E0IEG genomic_reference:SL2.50ch01 gene_region:87543831-87549991 transcript_region:SL2.50ch01:87543831..87549991- go_terms:GO:0004185 functional_description:"Serine carboxypeptidase 1 (AHRD V1 *-** B6SW38_MAIZE); contains Interpro domain(s) IPR001563 Peptidase S10, serine carboxypeptidase "	1
ucuugccaauaccgcccauucc	Solyc12g005970.1.1	3.5	15.572	1	22	493	514	UCUUGCCAAUACCGCCCAUUCC	GGAAUGGCUGGUAUUGGUAAAA	Cleavage	evidence_code:10F0H1E0IEG genomic_reference:SL2.50ch12 gene_region:594201-596670 transcript_region:SL2.50ch12:594201..596670- go_terms:GO:0005923,GO:0006915 functional_description:"Cc-nbs-lrr, resistance protein"	1
ucuugccaauaccgcccauucc	Solyc04g005550.1.1	3.5	18.848	1	22	541	562	UCUUGCCAAUACCGCCCAUUCC	GGUAUGGGUGGUGUUGGGAAGA	Cleavage	evidence_code:10F0H1E1IEG genomic_reference:SL2.50ch04 gene_region:362573-366873 transcript_region:SL2.50ch04:362573..366873+ go_terms:GO:0006952,GO:0005515,GO:0006915 functional_description:"Cc-nbs-lrr, resistance protein"	1
ucuugccaauaccgcccauucc	Solyc07g044800.2.1	3.5	21.329	1	22	184	205	UCUUGCCAAUACCGCCCAUUCC	GGUCUGGGUGGUGUUGGUAAGA	Cleavage	genomic_reference:SL2.50ch07 gene_region:55159970-55161897 transcript_region:SL2.50ch07:55159970..55161897- go_terms:GO:0006952,GO:0006915 functional_description:"Nbs-lrr, resistance protein"	1
ucuugccaauaccgcccauucc	Solyc02g036270.2.1	3.5	12.267	1	22	514	535	UCUUGCCAAUACCGCCCAUUCC	GGUAUGGGUGGUGUAGGUAAGA	Cleavage	genomic_reference:SL2.50ch02 gene_region:21186128-21188706 transcript_region:SL2.50ch02:21186128..21188706+ go_terms:GO:0005515,GO:0000166 functional_description:"Cc-nbs-lrr, resistance protein"	1
ucuugccaauaccgcccauucc	Solyc12g044180.1.1	3.5	19.352	1	22	526	547	UCUUGCCAAUACCGCCCAUUCC	GGUCUGGGUGGUGUUGGUAAGA	Cleavage	evidence_code:10F0H1E0IEG genomic_reference:SL2.50ch12 gene_region:44397592-44401454 transcript_region:SL2.50ch12:44397592..44401454- go_terms:GO:0005515,GO:0000166 functional_description:"Cc-nbs-lrr, resistance protein"	1
ucuugccaauaccgcccauucc	Solyc07g005770.2.1	3.5	23.779	1	22	541	562	UCUUGCCAAUACCGCCCAUUCC	GGUAUGGGCGGUAUAGGCAAAA	Cleavage	genomic_reference:SL2.50ch07 gene_region:625770-628788 transcript_region:SL2.50ch07:625770..628788- go_terms:GO:0006952,GO:0006915 functional_description:"Cc-nbs-lrr, resistance protein"	1
ucuugccaauaccgcccauucc	Solyc12g044190.1.1	3.5	18.858	1	22	421	442	UCUUGCCAAUACCGCCCAUUCC	GGUCUGGGUGGUGUUGGUAAGA	Cleavage	evidence_code:10F0H1E1IEG genomic_reference:SL2.50ch12 gene_region:44434035-44437619 transcript_region:SL2.50ch12:44434035..44437619- go_terms:GO:0006952,GO:0005515,GO:0006915 functional_description:"Nbs-lrr, resistance protein"	1
ucuugccaauaccgcccauucc	Solyc12g044200.1.1	3.5	18.45	1	22	529	550	UCUUGCCAAUACCGCCCAUUCC	GGUCUGGGUGGUGUUGGUAAGA	Cleavage	evidence_code:10F0H1E1IEG genomic_reference:SL2.50ch12 gene_region:44488887-44494577 transcript_region:SL2.50ch12:44488887..44494577- go_terms:GO:0006952,GO:0017111,GO:0006915 functional_description:"Cc-nbs-lrr, resistance protein"	1
ucuugccaauaccgcccauucc	Solyc11g068360.1.1	3.5	22.83	1	22	622	643	UCUUGCCAAUACCGCCCAUUCC	GGAAUGGGCGGUGCGGGUGAGA	Translation	evidence_code:10F0H1E0IEG genomic_reference:SL2.50ch11 gene_region:50191390-50194872 transcript_region:SL2.50ch11:50191390..50194872+ go_terms:GO:0005515 functional_description:"Cc-nbs-lrr, resistance protein"	1
ucuugccaauaccgcccauucc	Solyc11g011350.1.1	3.5	20.579	1	22	796	817	UCUUGCCAAUACCGCCCAUUCC	GGAAUAGGUGGAGUUGGUAAGA	Translation	evidence_code:10F0H1E1IEG genomic_reference:SL2.50ch11 gene_region:4391578-4397668 transcript_region:SL2.50ch11:4391578..4397668- go_terms:GO:0030275,GO:0000166 functional_description:"Tir-nbs-lrr, resistance protein"	1
ucuugccaauaccgcccauucc	Solyc11g069620.1.1	3.5	21.64	1	22	622	643	UCUUGCCAAUACCGCCCAUUCC	GGAAUGGGUGGUGCGGGUAAGA	Translation	evidence_code:10F0H1E0IEG genomic_reference:SL2.50ch11 gene_region:51346017-51349831 transcript_region:SL2.50ch11:51346017..51349831+ go_terms:GO:0005515 functional_description:"Cc-nbs-lrr, resistance protein"	1
ucuugccaauaccgcccauucc	Solyc04g005540.2.1	3.5	15.547	1	22	638	659	UCUUGCCAAUACCGCCCAUUCC	GGUAUGGGUGGAGUUGGUAAGA	Translation	genomic_reference:SL2.50ch04 gene_region:355454-361509 transcript_region:SL2.50ch04:355454..361509+ go_terms:GO:0006952,GO:0006915 functional_description:"Cc-nbs-lrr, resistance protein"	1
ucuugccaauaccgcccauucc	Solyc11g020090.1.1	3.5	20.197	1	22	103	124	UCUUGCCAAUACCGCCCAUUCC	GGUAUGGGCGGUAGAGGUAAGA	Translation	evidence_code:10F0H1E0IEG genomic_reference:SL2.50ch11 gene_region:10134036-10134257 transcript_region:SL2.50ch11:10134036..10134257- go_terms:GO:0006915 functional_description:"Nbs, resistance protein fragment"	1
ucuugccaauaccgcccauucc	Solyc11g070000.1.1	3.5	23.911	1	22	529	550	UCUUGCCAAUACCGCCCAUUCC	GGAAUGGGCGGCCUGGGUAAGA	Translation	evidence_code:10F0H1E1IEG genomic_reference:SL2.50ch11 gene_region:51664166-51664969 transcript_region:SL2.50ch11:51664166..51664969- go_terms:GO:0006952,GO:0006915 functional_description:"Nbs, resistance protein fragment"	1
ucuugccaauaccgcccauucc	Solyc04g009120.1.1	3.5	21.183	1	22	601	622	UCUUGCCAAUACCGCCCAUUCC	GGCAUGGGUGGUUUAGGCAAGA	Translation	evidence_code:10F0H1E0IEG genomic_reference:SL2.50ch04 gene_region:2641913-2644352 transcript_region:SL2.50ch04:2641913..2644352+ go_terms:GO:0005515 functional_description:"Cc-nbs-lrr, resistance protein"	1
ucuugccaauaccgcccauucc	Solyc01g008800.1.1	3.5	16.457	1	22	682	703	UCUUGCCAAUACCGCCCAUUCC	GGCAUGGGGGGAAUUGGUAAGA	Translation	evidence_code:10F0H1E1IEG genomic_reference:SL2.50ch01 gene_region:2831445-2836597 transcript_region:SL2.50ch01:2831445..2836597- go_terms:GO:0004872 functional_description:"Tir-nbs-lrr, resistance protein"	1
ucuugccaauaccgcccauucc	Solyc10g084590.2.1	3.5	19.125	1	22	627	648	UCUUGCCAAUACCGCCCAUUCC	GAAAUUGGUGGAAUUGGCAAGU	Translation	genomic_reference:SL2.50ch10 gene_region:63374924-63376677 transcript_region:SL2.50ch10:63374924..63376677+ go_terms:GO:0019825 functional_description:"Cytochrome P450"	1
ucuugccaauaccgcccauucc	Solyc05g050390.2.1	3.5	19.271	1	21	882	902	UCUUGCCAAUACCGCCCAUUC	GGAAGAGCGGUACUGGCAAGA	Translation	genomic_reference:SL2.50ch05 gene_region:59651299-59658483 transcript_region:SL2.50ch05:59651299..59658483- go_terms:GO:0005515 functional_description:"Beclin 1 protein (AHRD V1 ***- Q4A184_SOLTU); contains Interpro domain(s) IPR007243 Autophagy-related protein 6 "	1
ucuugccaauaccgcccauucc	Solyc07g027020.2.1	3.5	15.263	1	20	537	557	UCUUG-CCAAUACCGCCCAUU	GAUGGGUGGUAUUGGAUAAGA	Cleavage	genomic_reference:SL2.50ch07 gene_region:33214854-33219582 transcript_region:SL2.50ch07:33214854..33219582- go_terms:GO:0005840,GO:0006468 functional_description:"Receptor-like kinase (AHRD V1 *-*- A7VM65_9VIRI); contains Interpro domain(s) IPR002290 Serine/threonine protein kinase "	1
ucuugccaauaccgcccauucc	Solyc11g043070.1.1	3.5	18.281	1	20	342	361	UCUUGCCAAUACCGCCCAUU	UAUGGGCGGCAUGGGUAAGA	Translation	evidence_code:10F0H1E0IEG genomic_reference:SL2.50ch11 gene_region:34717447-34719613 transcript_region:SL2.50ch11:34717447..34719613- go_terms:GO:0005515,GO:0006915 functional_description:"Cc-nbs-lrr, resistance protein"	1
ucuugccaauaccgcccauucc	Solyc06g008330.1.1	3.5	20.969	1	20	54	73	UCUUGCCAAUACCGCCCAUU	AAUGGCCGGUGAUGGCAAGC	Translation	evidence_code:10F0H1E1IEG genomic_reference:SL2.50ch06 gene_region:2204254-2211375 transcript_region:SL2.50ch06:2204254..2211375- go_terms:GO:0006468 functional_description:"Serine/threonine-protein kinase 38 (AHRD V1 ***- B6U4A0_MAIZE); contains Interpro domain(s) IPR002290 Serine/threonine protein kinase "	1
ucuugccaauaccgcccauucc	Solyc06g074760.1.1	3.5	15.026	1	22	1423	1445	UCUUGCCAA-UACCGCCCAUUCC	GAAAUGGGCGGAAGUUGGCAGGA	Translation	evidence_code:10F0H1E0IEG genomic_reference:SL2.50ch06 gene_region:42691176-42694968 transcript_region:SL2.50ch06:42691176..42694968- go_terms:GO:0008270 functional_description:"Neuralized (Fragment) (AHRD V1 *--- Q177Q7_AEDAE); contains Interpro domain(s) IPR001841 Zinc finger, RING-type "	1
ucuugccaauaccgcccauucc	Solyc04g048920.1.1	4	15.927	1	22	46	67	UCUUGCCAAUACCGCCCAUUCC	GGUAUGGGUGGUGUUGUUAAGA	Cleavage	evidence_code:10F0H1E0IEG genomic_reference:SL2.50ch04 gene_region:37755279-37755644 transcript_region:SL2.50ch04:37755279..37755644- go_terms:GO:0006952 functional_description:"Nbs, resistance protein fragment"	1
ucuugccaauaccgcccauucc	Solyc04g012000.1.1	4	17.872	1	22	223	244	UCUUGCCAAUACCGCCCAUUCC	GGCAUGGGUGGCAUUGGCAAAA	Translation	evidence_code:10F0H1E0IEG genomic_reference:SL2.50ch04 gene_region:4347438-4347893 transcript_region:SL2.50ch04:4347438..4347893+ go_terms:GO:0006915 functional_description:"Nbs, resistance protein fragment"	1
ucuugccaauaccgcccauucc	Solyc04g011980.1.1	4	16.137	1	22	523	544	UCUUGCCAAUACCGCCCAUUCC	GGCAUGGGUGGCAUUGGCAAAA	Translation	evidence_code:10F0H1E0IEG genomic_reference:SL2.50ch04 gene_region:4339129-4341774 transcript_region:SL2.50ch04:4339129..4341774+ go_terms:GO:0005515,GO:0000166 functional_description:"Cc-nbs-lrr, resistance protein"	1
ucuugccaauaccgcccauucc	Solyc04g011960.1.1	4	15.415	1	22	523	544	UCUUGCCAAUACCGCCCAUUCC	GGCAUGGGUGGCAUUGGCAAAA	Translation	evidence_code:10F0H1E0IEG genomic_reference:SL2.50ch04 gene_region:4319129-4321795 transcript_region:SL2.50ch04:4319129..4321795+ go_terms:GO:0005515 functional_description:"Cc-nbs-lrr, resistance protein"	1
ucuugccaauaccgcccauucc	Solyc04g011990.1.1	4	15.741	1	22	523	544	UCUUGCCAAUACCGCCCAUUCC	GGCAUGGGUGGCAUUGGCAAAA	Translation	evidence_code:10F0H1E0IEG genomic_reference:SL2.50ch04 gene_region:4343284-4346090 transcript_region:SL2.50ch04:4343284..4346090+ go_terms:GO:0005515 functional_description:"Cc-nbs-lrr, resistance protein"	1
ucuugccaauaccgcccauucc	Solyc04g012010.2.1	4	18.376	1	22	543	564	UCUUGCCAAUACCGCCCAUUCC	GGUAUGGGUGGCAUUGGCAAAA	Translation	genomic_reference:SL2.50ch04 gene_region:4349137-4352103 transcript_region:SL2.50ch04:4349137..4352103+ go_terms:GO:0006952,GO:0006915 functional_description:"Cc-nbs-lrr, resistance protein"	1
ucuugccaauaccgcccauucc	Solyc12g096920.1.1	4	17.72	1	22	544	565	UCUUGCCAAUACCGCCCAUUCC	GGAAUGGGAGGUCUUGGUAAAA	Translation	evidence_code:10F0H1E1IEG genomic_reference:SL2.50ch12 gene_region:63982696-63986146 transcript_region:SL2.50ch12:63982696..63986146+ go_terms:GO:0005515,GO:0000166 functional_description:"Cc-nbs-lrr, resistance protein"	1
ucuugccaauaccgcccauucc	Solyc01g087200.2.1	4	19.546	1	22	517	538	UCUUGCCAAUACCGCCCAUUCC	GGUAUGGGUGGGAUUGGCAAAA	Translation	genomic_reference:SL2.50ch01 gene_region:73888976-73892212 transcript_region:SL2.50ch01:73888976..73892212- go_terms:GO:0005515,GO:0000166 functional_description:"Cc-nbs-lrr, resistance protein"	1
ucuugccaauaccgcccauucc	Solyc02g032650.2.1	4	15.288	1	22	184	205	UCUUGCCAAUACCGCCCAUUCC	GGUAUGGGUGGUAUAGGGAAGA	Cleavage	genomic_reference:SL2.50ch02 gene_region:19614760-19618370 transcript_region:SL2.50ch02:19614760..19618370+ go_terms:GO:0030275 functional_description:"Nbs-lrr, resistance protein"	1
ucuugccaauaccgcccauucc	Solyc10g055050.1.1	4	17.252	1	21	380	400	UCUUGCCAAUACCGCCCAUUC	GUAUGGGUGGUGUUGGUAAAA	Cleavage	evidence_code:10F0H1E0IEG genomic_reference:SL2.50ch10 gene_region:51759626-51760945 transcript_region:SL2.50ch10:51759626..51760945+ go_terms:GO:0006952,GO:0006915 functional_description:"Nbs, resistance protein fragment"	1
ucuugccaauaccgcccauucc	Solyc12g005520.1.1	4	23.107	1	22	121	142	UCUUGCCAAUACCGCCCAUUCC	GGAAAGGGGGGUGUGGGUAAGA	Cleavage	evidence_code:10F0H1E0IEG genomic_reference:SL2.50ch12 gene_region:299025-299309 transcript_region:SL2.50ch12:299025..299309+ go_terms:GO:0006915 functional_description:"Nbs, resistance protein fragment"	1
ucuugccaauaccgcccauucc	Solyc11g065780.1.1	4	13.812	1	22	454	475	UCUUGCCAAUACCGCCCAUUCC	GGUAUGGGGGGUGUAGGUAAGA	Cleavage	evidence_code:10F0H1E0IEG genomic_reference:SL2.50ch11 gene_region:48467535-48468035 transcript_region:SL2.50ch11:48467535..48468035+ go_terms:GO:0006915 functional_description:"Cc-nbs, resistance protein fragment"	1
ucuugccaauaccgcccauucc	Solyc02g084450.2.1	4	17.186	1	22	583	604	UCUUGCCAAUACCGCCCAUUCC	GGAAUGGCUGGCAUAGGUAAGA	Translation	genomic_reference:SL2.50ch02 gene_region:42119897-42122641 transcript_region:SL2.50ch02:42119897..42122641+ go_terms:GO:0005515 functional_description:"Cc-nbs-lrr, resistance protein"	1
ucuugccaauaccgcccauucc	Solyc03g078300.1.1	4	20.201	1	22	583	604	UCUUGCCAAUACCGCCCAUUCC	GGAUUGGGUGGAGUGGGCAAGA	Translation	evidence_code:10F0H1E1IEG genomic_reference:SL2.50ch03 gene_region:43887767-43891792 transcript_region:SL2.50ch03:43887767..43891792+ go_terms:GO:0005515 functional_description:"Cc-nbs-lrr, resistance protein"	1
ucuugccaauaccgcccauucc	Solyc01g017690.1.1	4	13.829	1	21	8	28	UCUUGCCAAUACCGCCCAUUC	GCAUGGGUGGCAUUGGCAAAA	Translation	evidence_code:10F0H1E0IEG genomic_reference:SL2.50ch01 gene_region:24866020-24866313 transcript_region:SL2.50ch01:24866020..24866313+ go_terms:GO:0006915 functional_description:"Nbs, resistance protein fragment"	1
ucuugccaauaccgcccauucc	Solyc04g025840.1.1	4	19.226	1	22	370	391	UCUUGCCAAUACCGCCCAUUCC	GGCAUGGGCGGAUUAGGCAAGA	Translation	evidence_code:10F0H1E0IEG genomic_reference:SL2.50ch04 gene_region:22700285-22700950 transcript_region:SL2.50ch04:22700285..22700950+ go_terms:GO:0006915 functional_description:"Cc-nbs, resistance protein fragment"	1
ucuugccaauaccgcccauucc	Solyc07g039420.1.1	4	23.494	1	22	568	589	UCUUGCCAAUACCGCCCAUUCC	GGCAUGGGCGGAUUAGGCAAGA	Translation	evidence_code:10F0H1E1IEG genomic_reference:SL2.50ch07 gene_region:44752554-44753525 transcript_region:SL2.50ch07:44752554..44753525- go_terms:GO:0006952,GO:0006915 functional_description:"Cc-nbs, resistance protein fragment"	1
ucuugccaauaccgcccauucc	Solyc04g025820.1.1	4	19.14	1	22	314	335	UCUUGCCAAUACCGCCCAUUCC	GGCAUGGGCGGAUUAGGCAAGA	Translation	evidence_code:10F0H1E0IEG genomic_reference:SL2.50ch04 gene_region:22648734-22651664 transcript_region:SL2.50ch04:22648734..22651664+ go_terms:GO:0006915 functional_description:"Nbs, resistance protein fragment"	1
ucuugccaauaccgcccauucc	Solyc04g077640.2.1	4	16.129	1	22	551	572	UCUUGCCAAUACCGCCCAUUCC	GCAAUGUGCCGUGUUUGCAAGA	Cleavage	genomic_reference:SL2.50ch04 gene_region:60175482-60178203 transcript_region:SL2.50ch04:60175482..60178203+ go_terms:GO:0016754 functional_description:"Serine carboxypeptidase 1 (AHRD V1 ***- B6TC80_MAIZE); contains Interpro domain(s) IPR001563 Peptidase S10, serine carboxypeptidase "	1
ucuugccaauaccgcccauucc	Solyc03g062680.2.1	4	16.954	1	20	148	167	UCUUGCCAAUACCGCCCAUU	AGUGGGAAGUAUUGGCAUGA	Cleavage	genomic_reference:SL2.50ch03 gene_region:29296061-29306162 transcript_region:SL2.50ch03:29296061..29306162- functional_description:"Unknown Protein (AHRD V1); contains Interpro domain(s) IPR015267 Protein phosphatase 4 core regulatory subunit R2 "	1
ucuugccaauaccgcccauucc	Solyc07g055260.2.1	4	14.508	1	20	241	260	UCUUGCCAAUACCGCCCAUU	AAUGGGUGUUUUUGGAAAGA	Translation	genomic_reference:SL2.50ch07 gene_region:60670623-60676071 transcript_region:SL2.50ch07:60670623..60676071+ go_terms:GO:0006457,GO:0031072 functional_description:"Chaperone protein dnaJ 10 (AHRD V1 *-*- B6TAW2_MAIZE); contains Interpro domain(s) IPR003095 Heat shock protein DnaJ "	1
ucuugccaauaccgcccauucc	Solyc02g077450.2.1	4	20.195	1	20	1109	1128	UCUUGCCAAUACCGCCCAUU	AACGGGCGGGGUUGGCAUGA	Translation	genomic_reference:SL2.50ch02 gene_region:36962132-36966974 transcript_region:SL2.50ch02:36962132..36966974- go_terms:GO:0016563 functional_description:"One zinc finger protein (AHRD V1 **-- Q75PR0_PHYPA)"	1
ucuugccaauaccgcccauucc	Solyc10g008880.2.1	4	16.404	1	20	1246	1265	UCUUGCCAAUACCGCCCAUU	AAUGGACGGGGUUGGCACGA	Translation	genomic_reference:SL2.50ch10 gene_region:2920272-2924119 transcript_region:SL2.50ch10:2920272..2924119- go_terms:GO:0016563 functional_description:"One zinc finger protein (AHRD V1 **-- Q75PR0_PHYPA)"	1
ucuugccaauaccgcccauucc	Solyc09g075480.2.1	4	18.984	1	20	2507	2526	UCUUGCCAAUACCGCCCAUU	AAUGGACGAUGUUGGCAACA	Cleavage	genomic_reference:SL2.50ch09 gene_region:62672892-62679962 transcript_region:SL2.50ch09:62672892..62679962- go_terms:GO:0007018 functional_description:"Kinesin (AHRD V1 ***- Q5MNW6_GOSHI); contains Interpro domain(s) IPR001752 Kinesin, motor region "	1
ucuugccaauaccgcccauucc	Solyc05g032850.2.1	4	17.25	1	20	2366	2386	UCUUGCCAA-UACCGCCCAUU	AAUGGGUGAUAAUUGGCAGGA	Translation	genomic_reference:SL2.50ch05 gene_region:45405216-45415463 transcript_region:SL2.50ch05:45405216..45415463+ functional_description:"YTH domain family 2 (Predicted) (AHRD V1 *-*- B2GUU1_RAT); contains Interpro domain(s) IPR007275 YT521-B-like protein "	1

## Sheet: Targets of sly-miR482d-5p
miRNA_Acc.	Target_Acc.	Expectation	UPE	miRNA_start	miRNA_end	Target_start	Target_end	miRNA_aligned_fragment	Target_aligned_fragment	Inhibition	Target_Desc.	Multiplicity
ggagugggugggauggaaaaa	Solyc03g115200.2.1	2.5	16.462	1	21	801	821	GGAGUGGGUGGGAUGGAAAAA	UUUUUCCAUCCCAUCUAUUUU	Cleavage	genomic_reference:SL2.50ch03 gene_region:59049950-59054055 transcript_region:SL2.50ch03:59049950..59054055- functional_description:"Glucan endo-1 3-beta-glucosidase 1 (AHRD V1 *-*- B6TW10_MAIZE); contains Interpro domain(s) IPR012946 X8 "	1
ggagugggugggauggaaaaa	Solyc11g069400.1.1	2.5	13.189	1	20	49	68	GGAGUGGGUGGGAUGGAAAA	UUCUCCGUCCUACUCACUCC	Cleavage	evidence_code:10F0H1E1IEG genomic_reference:SL2.50ch11 gene_region:51072810-51079002 transcript_region:SL2.50ch11:51072810..51079002- go_terms:GO:0016853,GO:0045454,GO:0005783 functional_description:"Protein disulfide isomerase L-2 (AHRD V1 ***- B1Q2X5_SOYBN); contains Interpro domain(s) IPR005792 Protein disulphide isomerase "	1
ggagugggugggauggaaaaa	Solyc04g072030.1.1	3	21.033	1	21	857	877	GGAGUGGGUGGGAUGGAAAAA	UUUUUUCAACUCAUCCACUUC	Cleavage	evidence_code:10F0H1E1IEG genomic_reference:SL2.50ch04 gene_region:56696025-56698052 transcript_region:SL2.50ch04:56696025..56698052+ go_terms:GO:0005525 functional_description:"Interferon-induced GTP-binding protein Mx (Fragment) (AHRD V1 *--- MX_PERFL); contains Interpro domain(s) IPR015577 Interferon-induced Mx protein "	1
ggagugggugggauggaaaaa	Solyc07g015860.2.1	3	13.86	1	21	250	270	GGAGUGGGUGGGAUGGAAAAA	UCUUUCCGUUCCAUUCACUCC	Cleavage	genomic_reference:SL2.50ch07 gene_region:5626709-5629569 transcript_region:SL2.50ch07:5626709..5629569+ go_terms:GO:0042586 functional_description:"Peptide deformylase (AHRD V1 **** B9GKW9_POPTR); contains Interpro domain(s) IPR000181 Formylmethionine deformylase "	1
ggagugggugggauggaaaaa	Solyc01g111880.2.1	3	9.169	1	20	217	236	GGAGUGGGUGGGAUGGAAAA	UUUUUCAUCUCAUUCACUUU	Cleavage	genomic_reference:SL2.50ch01 gene_region:89803298-89811106 transcript_region:SL2.50ch01:89803298..89811106- go_terms:GO:0004713 functional_description:"Tyrosine-protein kinase transforming protein Src (AHRD V1 *-** SRC_AVIST); contains Interpro domain(s) IPR015783 ATMRK serine/threonine protein kinase-like "	1
ggagugggugggauggaaaaa	Solyc06g065390.2.1	3	2.279	1	20	153	172	GGAGUGGGUGGGAUGGAAAA	UUUUCUAUCUCACUCAUUUU	Cleavage	genomic_reference:SL2.50ch06 gene_region:37196707-37200050 transcript_region:SL2.50ch06:37196707..37200050+ go_terms:GO:0005840 functional_description:"50S ribosomal protein L21 (AHRD V1 *-*- B6U3Z0_MAIZE); contains Interpro domain(s) IPR001787 Ribosomal protein L21 "	1
ggagugggugggauggaaaaa	Solyc05g056320.2.1	3	11.223	1	20	416	435	GGAGUGGGUGGGAUGGAAAA	UUAUCCGUUCCGCCCACUUC	Cleavage	genomic_reference:SL2.50ch05 gene_region:64800614-64804103 transcript_region:SL2.50ch05:64800614..64804103- functional_description:"CCCH zinc finger and SMR domain-containing protein (AHRD V1 *--- C1G3N1_PARBD); contains Interpro domain(s) IPR002625 Smr protein/MutS2 C-terminal "	1
ggagugggugggauggaaaaa	Solyc10g081260.1.1	3	14.466	1	20	379	398	GGAGUGGGUGGGAUGGAAAA	UUUUUCGUCUUAGCCACUCC	Cleavage	evidence_code:10F0H1E1IEG genomic_reference:SL2.50ch10 gene_region:61712959-61715748 transcript_region:SL2.50ch10:61712959..61715748+ go_terms:GO:0016020 functional_description:"Multidrug resistance protein mdtK (AHRD V1 ***- MDTK_ERWAM); contains Interpro domain(s) IPR002528 Multi antimicrobial extrusion protein MatE "	1
ggagugggugggauggaaaaa	Solyc09g092340.2.1	3	15.18	1	20	588	607	GGAGUGGGUGGGAUGGAAAA	UUUUGCAUAUCAUCCACUCC	Cleavage	genomic_reference:SL2.50ch09 gene_region:66820687-66824709 transcript_region:SL2.50ch09:66820687..66824709- go_terms:GO:0008408 functional_description:"3&apos-5&apos exonuclease domain protein (AHRD V1 *-** D7IW34_9BACE); contains Interpro domain(s) IPR002562 3'-5' exonuclease "	1
ggagugggugggauggaaaaa	Solyc08g083230.1.1	3	13.857	1	20	294	313	GGAGUGGGUGGGAUGGAAAA	UGUUCCGCCCCACCUACUCC	Cleavage	evidence_code:10F0H0E1IEG genomic_reference:SL2.50ch08 gene_region:62919957-62921404 transcript_region:SL2.50ch08:62919957..62921404+ go_terms:GO:0005634 functional_description:"Growth-regulating factor 3 (AHRD V1 *--- Q6AWY6_ORYSJ); contains Interpro domain(s) IPR014977 WRC "	1
ggagugggugggauggaaaaa	Solyc01g111470.2.1	3	1.35	1	21	222	241	GGAGUGGGUGGGAUGGAAAAA	UUUCUCCA-CCCACCCACUCC	Cleavage	genomic_reference:SL2.50ch01 gene_region:89453134-89456833 transcript_region:SL2.50ch01:89453134..89456833- functional_description:"Pentatricopeptide repeat-containing protein (AHRD V1 ***- D7L879_ARALY); contains Interpro domain(s) IPR002885 Pentatricopeptide repeat "	1
ggagugggugggauggaaaaa	Solyc09g007750.2.1	3.5	7.05	1	21	165	185	GGAGUGGGUGGGAUGGAAAAA	UUUUUCCAUCUUAUUUGCUUC	Cleavage	genomic_reference:SL2.50ch09 gene_region:1282766-1285331 transcript_region:SL2.50ch09:1282766..1285331- go_terms:GO:0042803 functional_description:"Receptor-like kinase (AHRD V1 *-*- C6ZRP5_SOYBN); contains Interpro domain(s) IPR002290 Serine/threonine protein kinase "	1
ggagugggugggauggaaaaa	Solyc09g011090.1.1	3.5	10.419	1	21	162	182	GGAGUGGGUGGGAUGGAAAAA	UUUAUUCAUCUCAUUCACUUC	Cleavage	evidence_code:10F0H1E0IEG genomic_reference:SL2.50ch09 gene_region:4420894-4423533 transcript_region:SL2.50ch09:4420894..4423533+ go_terms:GO:0016757 functional_description:"Glycosyltransferase-like protein (AHRD V1 **-- D8RX86_SELML); contains Interpro domain(s) IPR006740 Protein of unknown function DUF604 "	1
ggagugggugggauggaaaaa	Solyc01g095820.2.1	3.5	6.937	1	21	126	146	GGAGUGGGUGGGAUGGAAAAA	UUUUGUUAUCCCAUCCACUUU	Cleavage	genomic_reference:SL2.50ch01 gene_region:78747065-78747691 transcript_region:SL2.50ch01:78747065..78747691- go_terms:GO:0008270 functional_description:"RING finger protein (AHRD V1 *-*- C6EUD3_SOYBN); contains Interpro domain(s) IPR001841 Zinc finger, RING-type "	1
ggagugggugggauggaaaaa	Solyc01g106890.2.1	3.5	19.549	1	21	63	83	GGAGUGGGUGGGAUGGAAAAA	UUUUUCUAUCUCCUCCAUUUC	Translation	genomic_reference:SL2.50ch01 gene_region:86361582-86362118 transcript_region:SL2.50ch01:86361582..86362118+ functional_description:"Unknown Protein (AHRD V1)"	1
ggagugggugggauggaaaaa	Solyc05g012820.1.1	3.5	5.115	1	20	424	443	GGAGUGGGUGGGAUGGAAAA	AUUUUCAUUUCAUCCACUCU	Cleavage	evidence_code:10F0H0E1IEG genomic_reference:SL2.50ch05 gene_region:5973817-5974791 transcript_region:SL2.50ch05:5973817..5974791- functional_description:"Unknown Protein (AHRD V1)"	1
ggagugggugggauggaaaaa	Solyc01g079180.2.1	3.5	13.211	1	21	54	74	GGAGUGGGUGGGAUGGAAAAA	UUCUUCCACCCUACCCAUUCU	Cleavage	genomic_reference:SL2.50ch01 gene_region:70787714-70790317 transcript_region:SL2.50ch01:70787714..70790317+ go_terms:GO:0030599 functional_description:"Pectinesterase (AHRD V1 **** D8RVT4_SELML); contains Interpro domain(s) IPR000070 Pectinesterase, catalytic "	1
ggagugggugggauggaaaaa	Solyc02g065420.2.1	3.5	3.796	1	21	110	130	GGAGUGGGUGGGAUGGAAAAA	UUUUCGCAUUCCAUUCACUCC	Cleavage	genomic_reference:SL2.50ch02 gene_region:31159294-31162507 transcript_region:SL2.50ch02:31159294..31162507+ functional_description:"UPF0497 membrane protein At3g50810 (AHRD V1 ***- U497K_ARATH); contains Interpro domain(s) IPR006702 Uncharacterised protein family UPF0497, trans-membrane plant "	1
ggagugggugggauggaaaaa	Solyc00g007110.2.1	3.5	20.29	1	20	1080	1099	GGAGUGGGUGGGAUGGAAAA	AUUUCCAUCCGAUUCACUCU	Translation	genomic_reference:SL2.50ch00 gene_region:6717031-6721766 transcript_region:SL2.50ch00:6717031..6721766+ go_terms:GO:0005509 functional_description:"Epidermal growth factor receptor substrate 15 (AHRD V1 *--- EPS15_HUMAN); contains Interpro domain(s) IPR011992 EF-Hand type "	1
ggagugggugggauggaaaaa	Solyc09g075170.1.1	3.5	12.097	1	20	285	304	GGAGUGGGUGGGAUGGAAAA	UUUUUCAUCCGACCCAUUUG	Translation	evidence_code:10F0H1E0IEG genomic_reference:SL2.50ch09 gene_region:62452108-62453457 transcript_region:SL2.50ch09:62452108..62453457+ go_terms:GO:0008116 functional_description:"Pentatricopeptide repeat protein (AHRD V1 ***- D2STE4_GOSHI); contains Interpro domain(s) IPR002885 Pentatricopeptide repeat "	1
ggagugggugggauggaaaaa	Solyc01g103720.2.1	3.5	18.034	1	20	165	184	GGAGUGGGUGGGAUGGAAAA	CUUUCCAUCCCUCUCGCUCU	Translation	genomic_reference:SL2.50ch01 gene_region:84030477-84033371 transcript_region:SL2.50ch01:84030477..84033371- functional_description:"Ribosome biogenesis protein ERB1 (AHRD V1 ***- ERB1_CRYNE); contains Interpro domain(s) IPR011046 WD40 repeat-like "	1
ggagugggugggauggaaaaa	Solyc07g017910.1.1	3.5	17.816	1	20	178	197	GGAGUGGGUGGGAUGGAAAA	UUUUCCAUCAUGCCCACUUA	Translation	evidence_code:10F0H1E0IEG genomic_reference:SL2.50ch07 gene_region:8538564-8539455 transcript_region:SL2.50ch07:8538564..8539455+ functional_description:"Polyprotein (AHRD V1 *-*- Q9ZS84_SOLLC)"	1
ggagugggugggauggaaaaa	Solyc01g059980.2.1	3.5	8.01	1	20	8115	8134	GGAGUGGGUGGGAUGGAAAA	UUUUUUAUCCCUUUCAUUCC	Translation	genomic_reference:SL2.50ch01 gene_region:62201815-62226187 transcript_region:SL2.50ch01:62201815..62226187+ go_terms:GO:0005975 functional_description:"Beta-glucanase (AHRD V1 ***- Q53X08_NICPL); contains Interpro domain(s) IPR000490 Glycoside hydrolase, family 17 "	1
ggagugggugggauggaaaaa	Solyc08g063090.2.1	3.5	18.533	1	20	742	761	GGAGUGGGUGGGAUGGAAAA	UUUUUCGACUCACUCACUUC	Cleavage	genomic_reference:SL2.50ch08 gene_region:49879906-49881913 transcript_region:SL2.50ch08:49879906..49881913+ go_terms:GO:0004768,GO:0042284 functional_description:"Delta-6-desaturase (AHRD V1 **** D3YN48_9ERIC); contains Interpro domain(s) IPR012171 Fatty acid/sphingolipid desaturase "	1
ggagugggugggauggaaaaa	Solyc07g017400.2.1	3.5	10.755	1	20	1209	1228	GGAGUGGGUGGGAUGGAAAA	UUUUUCCUCCCACCUAUUUU	Cleavage	genomic_reference:SL2.50ch07 gene_region:6881530-6896165 transcript_region:SL2.50ch07:6881530..6896165+ go_terms:GO:0008538,GO:0070628 functional_description:"Proteasomal ubiquitin receptor ADRM1-like protein (AHRD V1 *-*- D0NYK6_PHYIN); contains Interpro domain(s) IPR006773 Adhesion regulating molecule "	1
ggagugggugggauggaaaaa	Solyc01g059940.2.1	3.5	1.377	1	20	16	35	GGAGUGGGUGGGAUGGAAAA	UUUUCCUUUCUAUUCAUUCC	Cleavage	genomic_reference:SL2.50ch01 gene_region:62164693-62165761 transcript_region:SL2.50ch01:62164693..62165761+ go_terms:GO:0030599 functional_description:"Pectinesterase inhibitor (AHRD V1 *-*- A2Q2X5_MEDTR); contains Interpro domain(s) IPR006501 Pectinesterase inhibitor "	1
ggagugggugggauggaaaaa	Solyc02g064550.2.1	3.5	5.906	1	21	163	183	GGAGUGGGUGGGAUGGAAAAA	UUGUUCCUUCUCUCCCACUCC	Translation	genomic_reference:SL2.50ch02 gene_region:30245428-30252431 transcript_region:SL2.50ch02:30245428..30252431- functional_description:"C1orf93 homolog (AHRD V1 **-- C1C416_RANCA); contains Interpro domain(s) IPR012335 Thioredoxin fold "	1
ggagugggugggauggaaaaa	Solyc01g113620.1.1	3.5	16.592	1	20	2000	2019	GGAGUGGGUGGGAUGGAAAA	UUUUCGAUCUCAGUCAUUCC	Cleavage	genomic_reference:SL2.50ch01 gene_region:82315767-82320596 transcript_region:SL2.50ch01:82315767..82320596+ go_terms:GO:0006952,GO:0005515,GO:0031224,GO:0006915 functional_description:"NBS-LRR resistance protein (Fragment) (AHRD V1 *-*- C1K2I0_ROSHC); contains Interpro domain(s) IPR002182 NB-ARC "	1
ggagugggugggauggaaaaa	Solyc01g097640.2.1	3.5	6.006	1	20	2387	2406	GGAGUGGGUGGGAUGGAAAA	UUUCCUUUUCCAUCCACUCC	Cleavage	genomic_reference:SL2.50ch01 gene_region:80168709-80183856 transcript_region:SL2.50ch01:80168709..80183856+ go_terms:GO:0005525,GO:0034511,GO:0003924 functional_description:"Ribosome biogenesis protein BMS1 homolog (AHRD V1 *--- BMS1_HUMAN); contains Interpro domain(s) IPR007034 Protein of unknown function DUF663 "	1
ggagugggugggauggaaaaa	Solyc07g016180.2.1	3.5	15.589	1	20	1464	1483	GGAGUGGGUGGGAUGGAAAA	UUUUUCAUCUGUCCUACUCC	Translation	genomic_reference:SL2.50ch07 gene_region:6386861-6394308 transcript_region:SL2.50ch07:6386861..6394308- go_terms:GO:0046983 functional_description:"Auxin response factor 19 (AHRD V1 ***- D9IA29_SOLLC); contains Interpro domain(s) IPR010525 Auxin response factor "	1
ggagugggugggauggaaaaa	Solyc10g077120.1.1	4	8.945	1	21	126	146	GGAGUGGGUGGGAUGGAAAAA	UUUAUCCAUCCCACUCACUGG	Cleavage	evidence_code:10F1H1E1IEG genomic_reference:SL2.50ch10 gene_region:59320450-59321013 transcript_region:SL2.50ch10:59320450..59321013+ functional_description:"Photosystem II core complex proteins psbY (AHRD V1 *-*- B6SR26_MAIZE)"	1
ggagugggugggauggaaaaa	Solyc09g065670.2.1	4	13.283	1	21	906	926	GGAGUGGGUGGGAUGGAAAAA	UUUCUCCAUCCCAUCCCCUCA	Cleavage	genomic_reference:SL2.50ch09 gene_region:59497857-59502755 transcript_region:SL2.50ch09:59497857..59502755+ go_terms:GO:0005622 functional_description:"Zinc finger family protein (AHRD V1 *-*- D7MN23_ARALY); contains Interpro domain(s) IPR007087 Zinc finger, C2H2-type "	1
ggagugggugggauggaaaaa	Solyc02g080500.2.1	4	8.357	1	21	125	145	GGAGUGGGUGGGAUGGAAAAA	UUUUUCUAUUCUUUCUACUUC	Translation	genomic_reference:SL2.50ch02 gene_region:39277705-39286475 transcript_region:SL2.50ch02:39277705..39286475- functional_description:"Uncharacterized GPI-anchored protein At1g61900 (AHRD V1 ***- UGPI6_ARATH)"	1
ggagugggugggauggaaaaa	Solyc01g100370.2.1	4	5.681	1	21	104	124	GGAGUGGGUGGGAUGGAAAAA	UUUUUUCAAUCCACCCGCUGC	Cleavage	genomic_reference:SL2.50ch01 gene_region:82186051-82188666 transcript_region:SL2.50ch01:82186051..82188666+ go_terms:GO:0006950 functional_description:"Universal stress protein (AHRD V1 ***- B6SNQ1_MAIZE); contains Interpro domain(s) IPR006016 UspA "	1
ggagugggugggauggaaaaa	Solyc08g029170.2.1	4	14.111	1	21	1240	1260	GGAGUGGGUGGGAUGGAAAAA	UUAUUCCAUUCCAUUCGUUUC	Cleavage	genomic_reference:SL2.50ch08 gene_region:22869439-22877497 transcript_region:SL2.50ch08:22869439..22877497- go_terms:GO:0016020 functional_description:"Beta-1 3-galactosyltransferase 6 (AHRD V1 ***- B6UBH3_MAIZE); contains Interpro domain(s) IPR002659 Glycosyl transferase, family 31 "	1
ggagugggugggauggaaaaa	Solyc10g008550.2.1	4	19.504	1	21	406	426	GGAGUGGGUGGGAUGGAAAAA	UUUUUCGGUCUUAUCUACUUC	Cleavage	genomic_reference:SL2.50ch10 gene_region:2660906-2664027 transcript_region:SL2.50ch10:2660906..2664027+ go_terms:GO:0022857 functional_description:"Secretory carrier membrane protein (AHRD V1 ***- B3TLU6_ELAGV); contains Interpro domain(s) IPR007273 SCAMP "	1
ggagugggugggauggaaaaa	Solyc01g067900.2.1	4	6.767	1	21	184	204	GGAGUGGGUGGGAUGGAAAAA	UUUCUUCAUCUCAUCCAUUUU	Cleavage	genomic_reference:SL2.50ch01 gene_region:69313981-69314853 transcript_region:SL2.50ch01:69313981..69314853+ functional_description:"Rapid alkalinization factor 2 (AHRD V1 **-- Q84UC8_9ROSI); contains Interpro domain(s) IPR008801 Rapid ALkalinization Factor "	1
ggagugggugggauggaaaaa	Solyc10g083650.1.1	4	4.612	1	21	111	131	GGAGUGGGUGGGAUGGAAAAA	UUUCUCCAUUUCAUCUGUUCC	Cleavage	evidence_code:10F1H1E1IEG genomic_reference:SL2.50ch10 gene_region:62763114-62763800 transcript_region:SL2.50ch10:62763114..62763800- go_terms:GO:0016491,GO:0045454 functional_description:"Peroxiredoxin ahpC/TSA family (AHRD V1 **-- Q1YGN4_MOBAS); contains Interpro domain(s) IPR013740 Redoxin "	1
ggagugggugggauggaaaaa	Solyc10g011990.1.1	4	10.258	1	21	157	177	GGAGUGGGUGGGAUGGAAAAA	UCUUUCUGUCCCACCUGUUUC	Cleavage	evidence_code:10F0H0E0IEG genomic_reference:SL2.50ch10 gene_region:4282669-4283313 transcript_region:SL2.50ch10:4282669..4283313+ go_terms:GO:0003677 functional_description:"Unknown Protein (AHRD V1); contains Interpro domain(s) IPR011011 Zinc finger, FYVE/PHD-type "	1
ggagugggugggauggaaaaa	Solyc01g007480.1.1	4	14.211	1	21	15	36	GGAGUGGG-UGGGAUGGAAAAA	UUUUUCCAUCCUAUCCCAUUCA	Translation	evidence_code:10F1H0E1IEG genomic_reference:SL2.50ch01 gene_region:1866963-1867205 transcript_region:SL2.50ch01:1866963..1867205+ functional_description:"Ribosomal protein S12 (Fragment) (AHRD V1 *-*- B0LN88_LYCCH)"	1
ggagugggugggauggaaaaa	Solyc01g087310.2.1	4	14.86	1	20	1247	1266	GGAGUGGGUGGGAUGGAAAA	UUUUCUAUUUCACCCUUUUC	Cleavage	genomic_reference:SL2.50ch01 gene_region:74002639-74024108 transcript_region:SL2.50ch01:74002639..74024108- go_terms:GO:0008270 functional_description:"Histone-lysine N-methyltransferase MLL (AHRD V1 *--- MLL1_HUMAN); contains Interpro domain(s) IPR011011 Zinc finger, FYVE/PHD-type "	1
ggagugggugggauggaaaaa	Solyc01g087430.2.1	4	20.311	1	20	1240	1259	GGAGUGGGUGGGAUGGAAAA	UUUUCUAUUUCACCCUUUUC	Cleavage	genomic_reference:SL2.50ch01 gene_region:74153504-74164827 transcript_region:SL2.50ch01:74153504..74164827- go_terms:GO:0008270 functional_description:"PHD zinc finger-containing protein (AHRD V1 *--- D3BN85_POLPA); contains Interpro domain(s) IPR011011 Zinc finger, FYVE/PHD-type "	1
ggagugggugggauggaaaaa	Solyc01g087370.2.1	4	18.598	1	20	626	645	GGAGUGGGUGGGAUGGAAAA	UUUUCUAUUUCACCCUUUUC	Cleavage	genomic_reference:SL2.50ch01 gene_region:74074038-74091364 transcript_region:SL2.50ch01:74074038..74091364- functional_description:"PHD finger family protein (AHRD V1 *-*- D7LU24_ARALY)"	1
ggagugggugggauggaaaaa	Solyc04g008200.2.1	4	16.926	1	21	3450	3470	GGAGUGGGUGGGAUGGAAAAA	UUUUACCGUCACACCUACUUU	Translation	genomic_reference:SL2.50ch04 gene_region:1871785-1876714 transcript_region:SL2.50ch04:1871785..1876714+ go_terms:GO:0006952,GO:0006915 functional_description:"Cc-nbs-lrr, resistance protein"	1
ggagugggugggauggaaaaa	Solyc02g088560.2.1	4	19.225	1	21	852	872	GGAGUGGGUGGGAUGGAAAAA	UUUUGUCAUCCUUCCCGUUCC	Translation	genomic_reference:SL2.50ch02 gene_region:45186246-45190069 transcript_region:SL2.50ch02:45186246..45190069- go_terms:GO:0005222 functional_description:"Cyclic nucleotide gated channel (AHRD V1 **** A9CRE4_MALDO); contains Interpro domain(s) IPR000595 Cyclic nucleotide-binding "	1
ggagugggugggauggaaaaa	Solyc10g080010.1.1	4	10.537	1	21	141	161	GGAGUGGGUGGGAUGGAAAAA	UCUUUUCUUCCCAUCUGCUCC	Cleavage	evidence_code:10F0H1E1IEG genomic_reference:SL2.50ch10 gene_region:60755664-60758004 transcript_region:SL2.50ch10:60755664..60758004+ go_terms:GO:0016757 functional_description:"Glycosyltransferase (AHRD V1 ***- Q5QPZ6_MEDTR); contains Interpro domain(s) IPR007657 Glycosyltransferase AER61, uncharacterised "	1
ggagugggugggauggaaaaa	Solyc11g009080.1.1	4	2.407	1	21	44	64	GGAGUGGGUGGGAUGGAAAAA	UUGUUCAAUCUCAUCUGCUCC	Cleavage	evidence_code:10F1H1E1IEG genomic_reference:SL2.50ch11 gene_region:3200299-3203598 transcript_region:SL2.50ch11:3200299..3203598+ go_terms:GO:0009073 functional_description:"Phospho-2-dehydro-3-deoxyheptonate aldolase 1 (AHRD V1 ***- B6TUB8_MAIZE); contains Interpro domain(s) IPR002480 DAHP synthetase, class II "	1
ggagugggugggauggaaaaa	Solyc05g009310.2.1	4	6.752	1	21	115	135	GGAGUGGGUGGGAUGGAAAAA	UUUUCCUCUUCCACCUACUCU	Cleavage	genomic_reference:SL2.50ch05 gene_region:3442971-3445112 transcript_region:SL2.50ch05:3442971..3445112+ go_terms:GO:0003700 functional_description:"Zinc finger protein CONSTANS-LIKE 16 (AHRD V1 **-- B6TEI1_MAIZE); contains Interpro domain(s) IPR010402 CCT domain "	1
ggagugggugggauggaaaaa	Solyc04g064500.2.1	4	15.17	1	21	1291	1311	GGAGUGGGUGGGAUGGAAAAA	UUUUUCCAACUCUUCCAUUCU	Translation	genomic_reference:SL2.50ch04 gene_region:54767606-54787723 transcript_region:SL2.50ch04:54767606..54787723+ go_terms:GO:0008287,GO:0003824 functional_description:"Protein phosphatase 2C (AHRD V1 ***- Q8S8Z0_MESCR); contains Interpro domain(s) IPR015655 Protein phosphatase 2C "	1
ggagugggugggauggaaaaa	Solyc01g079800.2.1	4	4.665	1	21	13	33	GGAGUGGGUGGGAUGGAAAAA	UUGUUUCAUCUUCUCCACUCC	Translation	genomic_reference:SL2.50ch01 gene_region:71438380-71444159 transcript_region:SL2.50ch01:71438380..71444159- go_terms:GO:0008026,GO:0005524 functional_description:"ATP-dependent RNA helicase (AHRD V1 ***- A0YWB9_LYNSP); contains Interpro domain(s) IPR011545 DNA/RNA helicase, DEAD/DEAH box type, N-terminal "	1
ggagugggugggauggaaaaa	Solyc07g006680.1.1	4	13.084	1	21	105	125	GGAGUGGGUGGGAUGGAAAAA	UUCUUCAAUCCCACUCAUUUU	Cleavage	evidence_code:10F0H1E1IEG genomic_reference:SL2.50ch07 gene_region:1533666-1535024 transcript_region:SL2.50ch07:1533666..1535024+ go_terms:GO:0016740 functional_description:"Hydroxycinnamoyl CoA quinate transferase (AHRD V1 **-* D6BK25_CYNSC); contains Interpro domain(s) IPR003480 Transferase "	1
ggagugggugggauggaaaaa	Solyc04g076040.2.1	4	18.373	1	21	924	944	GGAGUGGGUGGGAUGGAAAAA	UUCUUCAAUCCCAUCUGUUCC	Cleavage	genomic_reference:SL2.50ch04 gene_region:58597640-58599964 transcript_region:SL2.50ch04:58597640..58599964- go_terms:GO:0005515,GO:0016538 functional_description:"Cyclin d2 (AHRD V1 **** Q6T2Z7_SOYBN); contains Interpro domain(s) IPR015451 Cyclin D "	1
ggagugggugggauggaaaaa	Solyc03g043770.2.1	4	2.854	1	20	114	133	GGAGUGGGUGGGAUGGAAAA	AUUUUCAUCUCCUCCACUUC	Translation	genomic_reference:SL2.50ch03 gene_region:11300679-11304452 transcript_region:SL2.50ch03:11300679..11304452+ go_terms:GO:0004675 functional_description:"Receptor like kinase, RLK"	1
ggagugggugggauggaaaaa	Solyc02g084760.2.1	4	19.406	1	20	352	371	GGAGUGGGUGGGAUGGAAAA	AUUUUUGUGCCACCCGCUCC	Cleavage	genomic_reference:SL2.50ch02 gene_region:42439595-42444201 transcript_region:SL2.50ch02:42439595..42444201+ go_terms:GO:0004842 functional_description:"Ubiquitin-conjugating enzyme E2 W (AHRD V1 **** B6SI81_MAIZE); contains Interpro domain(s) IPR000608 Ubiquitin-conjugating enzyme, E2 "	1
ggagugggugggauggaaaaa	Solyc03g071570.2.1	4	2.66	1	20	1676	1695	GGAGUGGGUGGGAUGGAAAA	UUUUUCAUUCUUCUCACUUU	Translation	genomic_reference:SL2.50ch03 gene_region:41156587-41160750 transcript_region:SL2.50ch03:41156587..41160750- go_terms:GO:0016829 functional_description:"Pectate lyase-like protein (AHRD V1 **** Q6U6I9_BRANA); contains Interpro domain(s) IPR002022 Pectate lyase/Amb allergen "	1
ggagugggugggauggaaaaa	Solyc12g055940.1.1	4	23.22	1	20	1736	1755	GGAGUGGGUGGGAUGGAAAA	UUUUUCAUCUUCUUUACUCC	Translation	evidence_code:10F0H1E0IEG genomic_reference:SL2.50ch12 gene_region:47287938-47294874 transcript_region:SL2.50ch12:47287938..47294874- functional_description:"Unknown Protein (AHRD V1)"	1
ggagugggugggauggaaaaa	Solyc08g067760.2.1	4	9.109	1	20	1122	1141	GGAGUGGGUGGGAUGGAAAA	UUGUCCAUCUCACCCUCUUU	Cleavage	genomic_reference:SL2.50ch08 gene_region:53957062-53962884 transcript_region:SL2.50ch08:53957062..53962884- go_terms:GO:0016021 functional_description:"MLO-like protein 3 (AHRD V1 ***- C6EWE6_VITVI); contains Interpro domain(s) IPR004326 Mlo-related protein "	1
ggagugggugggauggaaaaa	Solyc07g047920.1.1	4	14.429	1	20	977	996	GGAGUGGGUGGGAUGGAAAA	UGUUCCAUCCCACUAAUUCU	Cleavage	evidence_code:10F0H1E0IEG genomic_reference:SL2.50ch07 gene_region:56451952-56454673 transcript_region:SL2.50ch07:56451952..56454673- go_terms:GO:0008417 functional_description:"Fucosyltransferase 7 (AHRD V1 **** B6SRP0_MAIZE); contains Interpro domain(s) IPR004938 Xyloglucan fucosyltransferase "	1
ggagugggugggauggaaaaa	Solyc03g095470.2.1	4	15.09	1	20	401	420	GGAGUGGGUGGGAUGGAAAA	UUUUUCGUCUUCCCCAUUUC	Translation	genomic_reference:SL2.50ch03 gene_region:50038110-50041530 transcript_region:SL2.50ch03:50038110..50041530+ functional_description:"Chromosome 01 contig 1 DNA sequence (Fragment) (AHRD V1 *-*- Q01FK5_OSTTA); contains Interpro domain(s) IPR013261 Mitochondrial inner membrane translocase complex, subunit Tim21 "	1
ggagugggugggauggaaaaa	Solyc11g065530.1.1	4	16.316	1	20	659	678	GGAGUGGGUGGGAUGGAAAA	UUUUACAUCCUGCUCAUUUU	Cleavage	evidence_code:10F0H1E1IEG genomic_reference:SL2.50ch11 gene_region:48054992-48056506 transcript_region:SL2.50ch11:48054992..48056506- go_terms:GO:0006629 functional_description:"Lipase (Fragment) (AHRD V1 ***- Q9ZTW1_DIACA); contains Interpro domain(s) IPR002921 Lipase, class 3 "	1
ggagugggugggauggaaaaa	Solyc06g074240.1.1	4	6.443	1	20	21	40	GGAGUGGGUGGGAUGGAAAA	UUUUCCAUCUCUUUUACUUU	Translation	evidence_code:10F1H1E1IEG genomic_reference:SL2.50ch06 gene_region:42288127-42289623 transcript_region:SL2.50ch06:42288127..42289623- go_terms:GO:0016117 functional_description:"Chromoplast-specific lycopene beta-cyclase"	1
ggagugggugggauggaaaaa	Solyc01g106590.2.1	4	9.935	1	20	193	212	GGAGUGGGUGGGAUGGAAAA	UUUUCUAUUUCUCUCGCUUC	Translation	genomic_reference:SL2.50ch01 gene_region:86172853-86178259 transcript_region:SL2.50ch01:86172853..86178259+ functional_description:"Leaf senescence protein-like (AHRD V1 **-- Q8H2I6_ORYSJ); contains Interpro domain(s) IPR004253 Protein of unknown function DUF231, plant "	1
ggagugggugggauggaaaaa	Solyc06g048540.2.1	4	12.747	1	20	92	111	GGAGUGGGUGGGAUGGAAAA	UUUUCAGUCCCACUUGUUCU	Cleavage	genomic_reference:SL2.50ch06 gene_region:27702205-27706442 transcript_region:SL2.50ch06:27702205..27706442- go_terms:GO:0015623 functional_description:"FeS assembly ATPase SufC (AHRD V1 **** B5W7S4_SPIMA); contains Interpro domain(s) IPR010230 ATPase SufC, SUF system FeS cluster assembly "	1
ggagugggugggauggaaaaa	Solyc02g062020.2.1	4	7.46	1	20	154	173	GGAGUGGGUGGGAUGGAAAA	UUUUCUCUUUUACCCAUUUC	Cleavage	genomic_reference:SL2.50ch02 gene_region:28182920-28187850 transcript_region:SL2.50ch02:28182920..28187850- go_terms:GO:0003924 functional_description:"Ras-like GTP-binding protein RHO (AHRD V1 **-- RHO_APLCA); contains Interpro domain(s) IPR003578 Ras small GTPase, Rho type "	1
ggagugggugggauggaaaaa	Solyc02g064750.2.1	4	7.462	1	20	1164	1183	GGAGUGGGUGGGAUGGAAAA	UUUUCCAUCUCUCCGACUUU	Translation	genomic_reference:SL2.50ch02 gene_region:30427051-30432713 transcript_region:SL2.50ch02:30427051..30432713+ go_terms:GO:0004656 functional_description:"Prolyl 4-hydroxylase alpha subunit-like protein (AHRD V1 ***- Q9LSI6_ARATH); contains Interpro domain(s) IPR006620 Prolyl 4-hydroxylase, alpha subunit "	1
ggagugggugggauggaaaaa	Solyc01g080090.2.1	4	0.043	1	20	792	811	GGAGUGGGUGGGAUGGAAAA	UUUUCCACCUCAUCUCCUCC	Cleavage	genomic_reference:SL2.50ch01 gene_region:71764442-71769530 transcript_region:SL2.50ch01:71764442..71769530- functional_description:"Zinc finger RING-type protein (AHRD V1 *-*- B3U2A9_CUCSA)"	1
ggagugggugggauggaaaaa	Solyc08g076460.2.1	4	12.26	1	20	73	92	GGAGUGGGUGGGAUGGAAAA	UUUUCCAUUCUCUCCGUUCU	Translation	genomic_reference:SL2.50ch08 gene_region:57631953-57635858 transcript_region:SL2.50ch08:57631953..57635858+ go_terms:GO:0042802,GO:0004579 functional_description:"Dolichyl-diphosphooligosaccharide--protein glycosyltransferase subunit DAD1-like protein (AHRD V1 **-* A2I438_MACHI); contains Interpro domain(s) IPR003038 Defender against death DAD protein "	1
ggagugggugggauggaaaaa	Solyc09g018650.2.1	4	10.833	1	20	201	220	GGAGUGGGUGGGAUGGAAAA	UCUUUUAUUCCACUCAUUUC	Cleavage	genomic_reference:SL2.50ch09 gene_region:16022303-16024804 transcript_region:SL2.50ch09:16022303..16024804- go_terms:GO:0003824 functional_description:"Bis(5&apos-adenosyl)-triphosphatase-like protein (AHRD V1 *-*- Q9LVM4_ARATH); contains Interpro domain(s) IPR011151 Histidine triad motif "	1
ggagugggugggauggaaaaa	Solyc11g013750.1.1	4	13.212	1	21	970	990	GGAGUGGGUGGGAUGGAAAAA	UUUCUCAAUCUCAGCCACUCU	Cleavage	evidence_code:10F0H1E1IEG genomic_reference:SL2.50ch11 gene_region:7100971-7105587 transcript_region:SL2.50ch11:7100971..7105587+ go_terms:GO:0030275,GO:0000166 functional_description:"Tir-lrr, resistance protein fragment"	1
ggagugggugggauggaaaaa	Solyc07g024030.2.1	4	22.768	1	21	311	331	GGAGUGGGUGGGAUGGAAAAA	UUGCUCCUUCCUACCCAUUCC	Cleavage	genomic_reference:SL2.50ch07 gene_region:23997748-23999260 transcript_region:SL2.50ch07:23997748..23999260+ go_terms:GO:0015519 functional_description:"Solute carrier family 2, facilitated glucose transporter member 2 (AHRD V1 ***- GTR2_HUMAN); contains Interpro domain(s) IPR003663 Sugar/inositol transporter "	1
ggagugggugggauggaaaaa	Solyc07g005580.2.1	4	13.776	1	21	41	61	GGAGUGGGUGGGAUGGAAAAA	UUUUUCAAUCACCUCCGCUCC	Translation	genomic_reference:SL2.50ch07 gene_region:458171-464650 transcript_region:SL2.50ch07:458171..464650+ go_terms:GO:0003841 functional_description:"1-acyl-sn-glycerol-3-phosphate acyltransferase (AHRD V1 **** A0LIN1_SYNFM); contains Interpro domain(s) IPR004552 1-acyl-sn-glycerol-3-phosphate acyltransferase "	1
ggagugggugggauggaaaaa	Solyc03g046480.1.1	4	12.368	1	21	40	60	GGAGUGGGUGGGAUGGAAAAA	UUUUCCGAUAUCACCCACUUC	Cleavage	evidence_code:10F0H1E0IEG genomic_reference:SL2.50ch03 gene_region:16895494-16895877 transcript_region:SL2.50ch03:16895494..16895877+ functional_description:"Polyprotein (AHRD V1 **-- Q94KV0_ARATH)"	1
ggagugggugggauggaaaaa	Solyc07g049180.2.1	4	4.801	1	20	2625	2644	GGAGUGGGUGGGAUGGAAAA	AUUUCCUUCACACCCAUUUC	Translation	genomic_reference:SL2.50ch07 gene_region:56760988-56770880 transcript_region:SL2.50ch07:56760988..56770880- go_terms:GO:0019199,GO:0005057 functional_description:"Receptor-like protein kinase At5g59670 (AHRD V1 *-** RLK7_ARATH); contains Interpro domain(s) IPR002290 Serine/threonine protein kinase "	1
ggagugggugggauggaaaaa	Solyc01g108340.2.1	4	11.783	1	20	575	594	GGAGUGGGUGGGAUGGAAAA	UUUUUCAUCACAACUACUCG	Translation	genomic_reference:SL2.50ch01 gene_region:87448017-87452641 transcript_region:SL2.50ch01:87448017..87452641+ go_terms:GO:0003755 functional_description:"Peptidyl-prolyl cis-trans isomerase D (AHRD V1 **** PPID_RAT); contains Interpro domain(s) IPR002130 Peptidyl-prolyl cis-trans isomerase, cyclophilin-type "	1

## Sheet: Targets of sly-miR482d-3p
miRNA_Acc.	Target_Acc.	Expectation	UPE	miRNA_start	miRNA_end	Target_start	Target_end	miRNA_aligned_fragment	Target_aligned_fragment	Inhibition	Target_Desc.	Multiplicity
uuuccuauuccacccaugccaa	Solyc06g005410.2.1	1	15.569	1	21	378	398	UUUCCUAUUCCACCCAUGCCA	UGGCAUUGGUGGAAUAGGAAA	Cleavage	genomic_reference:SL2.50ch06 gene_region:421845-422623 transcript_region:SL2.50ch06:421845..422623- functional_description:"Unknown Protein (AHRD V1)"	1
uuuccuauuccacccaugccaa	Solyc02g032650.2.1	2	15.284	1	21	183	203	UUUCCUAUUCCACCCAUGCCA	UGGUAUGGGUGGUAUAGGGAA	Translation	genomic_reference:SL2.50ch02 gene_region:19614760-19618370 transcript_region:SL2.50ch02:19614760..19618370+ go_terms:GO:0030275 functional_description:"Nbs-lrr, resistance protein"	1
uuuccuauuccacccaugccaa	Solyc02g079350.2.1	2	14.312	1	20	586	605	UUUCCUAUUCCACCCAUGCC	GGUAGGGGUGGGAUAGGAAA	Cleavage	genomic_reference:SL2.50ch02 gene_region:38520995-38523798 transcript_region:SL2.50ch02:38520995..38523798- go_terms:GO:0005337 functional_description:"Equilibrative nucleoside transporter (AHRD V1 **** B9H1Z9_POPTR); contains Interpro domain(s) IPR002259 Delayed-early response protein/equilibrative nucleoside transporter "	1
uuuccuauuccacccaugccaa	Solyc02g079330.2.1	2	16.167	1	20	507	526	UUUCCUAUUCCACCCAUGCC	GGUAGGGGUGGGAUAGGAAA	Cleavage	genomic_reference:SL2.50ch02 gene_region:38507602-38510475 transcript_region:SL2.50ch02:38507602..38510475- go_terms:GO:0005337 functional_description:"Equilibrative nucleoside transporter (AHRD V1 **** B9H1Z9_POPTR); contains Interpro domain(s) IPR002259 Delayed-early response protein/equilibrative nucleoside transporter "	1
uuuccuauuccacccaugccaa	Solyc05g009750.1.1	2.5	17.541	1	22	164	185	UUUCCUAUUCCACCCAUGCCAA	UUGGAAUGGCUGGAAUAGGGAA	Cleavage	evidence_code:10F0H1E0IEG genomic_reference:SL2.50ch05 gene_region:3951492-3953619 transcript_region:SL2.50ch05:3951492..3953619- go_terms:GO:0006952,GO:0006915 functional_description:"Nbs-lrr, resistance protein"	1
uuuccuauuccacccaugccaa	Solyc01g105340.2.1	2.5	20.142	1	21	552	572	UUUCCUAUUCCACCCAUGCCA	UGGCAUGGGUGGUAUGGGAGG	Translation	genomic_reference:SL2.50ch01 gene_region:85301588-85307119 transcript_region:SL2.50ch01:85301588..85307119+ go_terms:GO:0006457,GO:0009408,GO:0031072 functional_description:"Chaperone protein dnaJ (AHRD V1 ***- B6TAJ2_MAIZE); contains Interpro domain(s) IPR012724 Chaperone DnaJ "	1
uuuccuauuccacccaugccaa	Solyc04g009130.2.1	2.5	20.332	1	21	596	616	UUUCCUAUUCCACCCAUGCCA	UGGCAUGGGUGGAUUAGGCAA	Cleavage	genomic_reference:SL2.50ch04 gene_region:2646823-2649379 transcript_region:SL2.50ch04:2646823..2649379+ go_terms:GO:0005515,GO:0000166 functional_description:"Cc-nbs-lrr, resistance protein"	1
uuuccuauuccacccaugccaa	Solyc04g009290.1.1	2.5	18.898	1	21	573	593	UUUCCUAUUCCACCCAUGCCA	UGGCAUGGGUGGAUUAGGCAA	Cleavage	evidence_code:10F0H1E0IEG genomic_reference:SL2.50ch04 gene_region:2735950-2738484 transcript_region:SL2.50ch04:2735950..2738484- go_terms:GO:0005515 functional_description:"Cc-nbs-lrr, resistance protein"	1
uuuccuauuccacccaugccaa	Solyc01g113620.1.1	2.5	16.895	1	21	609	629	UUUCCUAUUCCACCCAUGCCA	UGGCAUUGGUGGAAUAGGCAA	Cleavage	genomic_reference:SL2.50ch01 gene_region:82315767-82320596 transcript_region:SL2.50ch01:82315767..82320596+ go_terms:GO:0006952,GO:0005515,GO:0031224,GO:0006915 functional_description:"NBS-LRR resistance protein (Fragment) (AHRD V1 *-*- C1K2I0_ROSHC); contains Interpro domain(s) IPR002182 NB-ARC "	1
uuuccuauuccacccaugccaa	Solyc02g079310.1.1	2.5	18.123	1	21	309	329	UUUCCUAUUCCACCCAUGCCA	UGUUAGGGGUGGAAUAGGAAA	Cleavage	evidence_code:10F0H1E0IEG genomic_reference:SL2.50ch02 gene_region:38499778-38501745 transcript_region:SL2.50ch02:38499778..38501745- go_terms:GO:0005337 functional_description:"Equilibrative nucleoside transporter (AHRD V1 **** B9H1Z9_POPTR); contains Interpro domain(s) IPR002259 Delayed-early response protein/equilibrative nucleoside transporter "	1
uuuccuauuccacccaugccaa	Solyc04g026110.2.1	2.5	22.415	1	21	565	585	UUUCCUAUUCCACCCAUGCCA	UGGCAUGGGCGGAUUGGGAAA	Cleavage	genomic_reference:SL2.50ch04 gene_region:24629880-24631775 transcript_region:SL2.50ch04:24629880..24631775- go_terms:GO:0005515 functional_description:"Cc-nbs, resistance protein fragment"	1
uuuccuauuccacccaugccaa	Solyc04g009110.1.1	2.5	18.119	1	21	573	593	UUUCCUAUUCCACCCAUGCCA	UGGCAUGGGCGGAUUAGGGAA	Cleavage	evidence_code:10F0H1E0IEG genomic_reference:SL2.50ch04 gene_region:2637079-2639610 transcript_region:SL2.50ch04:2637079..2639610+ go_terms:GO:0005515,GO:0000166 functional_description:"Cc-nbs-lrr, resistance protein"	1
uuuccuauuccacccaugccaa	Solyc08g075640.2.1	3	24.051	1	22	533	554	UUUCCUAUUCCACCCAUGCCAA	UUGGUAUGGGGGGGCUAGGAAA	Cleavage	genomic_reference:SL2.50ch08 gene_region:56943109-56946421 transcript_region:SL2.50ch08:56943109..56946421+ go_terms:GO:0005515 functional_description:"Cc-nbs-lrr, resistance protein"	1
uuuccuauuccacccaugccaa	Solyc01g102920.2.1	3	14.713	1	21	474	494	UUUCCUAUUCCACCCAUGCCA	UGGUAUUGGUGGAAUUGGAAA	Cleavage	genomic_reference:SL2.50ch01 gene_region:83339739-83340921 transcript_region:SL2.50ch01:83339739..83340921+ go_terms:GO:0006952,GO:0031224,GO:0006915 functional_description:"Tir-nbs, resistance protein fragment"	1
uuuccuauuccacccaugccaa	Solyc09g075010.2.1	3	16.92	1	21	551	571	UUUCCUAUUCCACCCAUGCCA	UGAUAUGGGUGGAAUGGGAGG	Cleavage	genomic_reference:SL2.50ch09 gene_region:62288817-62293083 transcript_region:SL2.50ch09:62288817..62293083- functional_description:"Prostaglandin E synthase 3 (AHRD V1 *--- B4FLE3_MAIZE); contains Interpro domain(s) IPR017447 CS "	1
uuuccuauuccacccaugccaa	Solyc09g098100.2.1	3	18.254	1	22	2059	2080	UUUCCUAUUCCACCCAUGCCAA	UAGGCAUGGGUGGACAAGGGAA	Cleavage	genomic_reference:SL2.50ch09 gene_region:67264594-67276224 transcript_region:SL2.50ch09:67264594..67276224- go_terms:GO:0006952,GO:0006915 functional_description:"Cc-nbs-lrr, resistance protein"	1
uuuccuauuccacccaugccaa	Solyc02g030290.1.1	3	19.372	1	20	283	302	UUUCCUAUUCCACCCAUGCC	GGCAUGGGUGGGCUAGGUAA	Cleavage	evidence_code:10F0H1E0IEG genomic_reference:SL2.50ch02 gene_region:16182278-16183491 transcript_region:SL2.50ch02:16182278..16183491- go_terms:GO:0006952,GO:0006915 functional_description:"Nbs, resistance protein fragment"	1
uuuccuauuccacccaugccaa	Solyc11g008560.1.1	3	16.373	1	20	815	834	UUUCCUAUUCCACCCAUGCC	GGCAUAGGUGGACUGGGAGA	Cleavage	evidence_code:10F0H1E0IEG genomic_reference:SL2.50ch11 gene_region:2751173-2756165 transcript_region:SL2.50ch11:2751173..2756165+ go_terms:GO:0003677,GO:0006355 functional_description:"AP2-like ethylene-responsive transcription factor At1g16060 (AHRD V1 *-*- AP2L1_ARATH); contains Interpro domain(s) IPR001471 Pathogenesis-related transcriptional factor and ERF, DNA-binding "	1
uuuccuauuccacccaugccaa	Solyc06g007780.2.1	3.5	21.021	1	22	1565	1586	UUUCCUAUUCCACCCAUGCCAA	UUGGUAUAGGUGGGGUAGGAAU	Cleavage	genomic_reference:SL2.50ch06 gene_region:1728885-1733953 transcript_region:SL2.50ch06:1728885..1733953+ go_terms:GO:0003676,GO:0000166,GO:0005622 functional_description:"Ras GTPase-activating protein-binding protein 2 (AHRD V1 *--- B5X4A8_SALSA); contains Interpro domain(s) IPR018222 Nuclear transport factor 2, Eukaryote "	1
uuuccuauuccacccaugccaa	Solyc05g008070.2.1	3.5	21.429	1	22	526	547	UUUCCUAUUCCACCCAUGCCAA	UUGGCAUGGGCGGUAUAGGUAA	Translation	genomic_reference:SL2.50ch05 gene_region:2500501-2503179 transcript_region:SL2.50ch05:2500501..2503179+ go_terms:GO:0005515,GO:0000166 functional_description:"Cc-nbs-lrr, resistance protein"	1
uuuccuauuccacccaugccaa	Solyc11g008140.1.1	3.5	11.101	1	21	1072	1092	UUUCCUAUUCCACCCAUGCCA	UGGAGUGGGUGGAAUUGGAGA	Cleavage	evidence_code:10F0H1E1IEG genomic_reference:SL2.50ch11 gene_region:2407048-2410940 transcript_region:SL2.50ch11:2407048..2410940+ functional_description:"Pectate lyase family protein (AHRD V1 ***- D7LXH4_ARALY); contains Interpro domain(s) IPR002022 Pectate lyase/Amb allergen "	1
uuuccuauuccacccaugccaa	Solyc02g036270.2.1	3.5	16.852	1	21	513	533	UUUCCUAUUCCACCCAUGCCA	UGGUAUGGGUGGUGUAGGUAA	Translation	genomic_reference:SL2.50ch02 gene_region:21186128-21188706 transcript_region:SL2.50ch02:21186128..21188706+ go_terms:GO:0005515,GO:0000166 functional_description:"Cc-nbs-lrr, resistance protein"	1
uuuccuauuccacccaugccaa	Solyc05g014760.2.1	3.5	21.529	1	21	2873	2893	UUUCCUAUUCCACCCAUGCCA	UGGCAUGGGUGGCAUAGUGAG	Translation	genomic_reference:SL2.50ch05 gene_region:8917405-8920972 transcript_region:SL2.50ch05:8917405..8920972+ go_terms:GO:0006468 functional_description:"Cell division protein kinase 10 (AHRD V1 *-*- D3TRH8_GLOMM); contains Interpro domain(s) IPR002290 Serine/threonine protein kinase "	1
uuuccuauuccacccaugccaa	Solyc03g123630.2.1	3.5	23.333	1	21	1671	1691	UUUCCUAUUCCACCCAUGCCA	UGGCAUGAAUGGAAUGGGAAU	Cleavage	genomic_reference:SL2.50ch03 gene_region:64478109-64481386 transcript_region:SL2.50ch03:64478109..64481386- go_terms:GO:0005618,GO:0030599 functional_description:"Pectinesterase (AHRD V1 ***- Q564D7_SOLLC); contains Interpro domain(s) IPR000070 Pectinesterase, catalytic "	1
uuuccuauuccacccaugccaa	Solyc07g039400.1.1	3.5	22.637	1	21	336	356	UUUCCUAUUCCACCCAUGCCA	UGGCAUGGGCGGAUUAGGUAA	Cleavage	evidence_code:10F0H1E0IEG genomic_reference:SL2.50ch07 gene_region:44737348-44737994 transcript_region:SL2.50ch07:44737348..44737994- go_terms:GO:0006915 functional_description:"Nbs, resistance protein fragment"	1
uuuccuauuccacccaugccaa	Solyc04g025840.1.1	3.5	20.843	1	21	369	389	UUUCCUAUUCCACCCAUGCCA	UGGCAUGGGCGGAUUAGGCAA	Cleavage	evidence_code:10F0H1E0IEG genomic_reference:SL2.50ch04 gene_region:22700285-22700950 transcript_region:SL2.50ch04:22700285..22700950+ go_terms:GO:0006915 functional_description:"Cc-nbs, resistance protein fragment"	1
uuuccuauuccacccaugccaa	Solyc07g039420.1.1	3.5	22.458	1	21	567	587	UUUCCUAUUCCACCCAUGCCA	UGGCAUGGGCGGAUUAGGCAA	Cleavage	evidence_code:10F0H1E1IEG genomic_reference:SL2.50ch07 gene_region:44752554-44753525 transcript_region:SL2.50ch07:44752554..44753525- go_terms:GO:0006952,GO:0006915 functional_description:"Cc-nbs, resistance protein fragment"	1
uuuccuauuccacccaugccaa	Solyc04g025820.1.1	3.5	20.87	1	21	313	333	UUUCCUAUUCCACCCAUGCCA	UGGCAUGGGCGGAUUAGGCAA	Cleavage	evidence_code:10F0H1E0IEG genomic_reference:SL2.50ch04 gene_region:22648734-22651664 transcript_region:SL2.50ch04:22648734..22651664+ go_terms:GO:0006915 functional_description:"Nbs, resistance protein fragment"	1
uuuccuauuccacccaugccaa	Solyc04g009120.1.1	3.5	22.379	1	21	600	620	UUUCCUAUUCCACCCAUGCCA	UGGCAUGGGUGGUUUAGGCAA	Translation	evidence_code:10F0H1E0IEG genomic_reference:SL2.50ch04 gene_region:2641913-2644352 transcript_region:SL2.50ch04:2641913..2644352+ go_terms:GO:0005515 functional_description:"Cc-nbs-lrr, resistance protein"	1
uuuccuauuccacccaugccaa	Solyc08g074250.1.1	3.5	15.186	1	20	547	566	UUUCCUAUUCCACCCAUGCC	GGUAUGGGUGGCAUCGGGAA	Translation	evidence_code:10F0H1E1IEG genomic_reference:SL2.50ch08 gene_region:55526270-55528885 transcript_region:SL2.50ch08:55526270..55528885- go_terms:GO:0005515,GO:0000166 functional_description:"Cc-nbs-lrr, resistance protein"	1
uuuccuauuccacccaugccaa	Solyc03g097290.2.1	3.5	19.31	1	20	2928	2947	UUUCCUAUUCCACCCAUGCC	GGUAAGGGUGGAGGAGGAAA	Cleavage	genomic_reference:SL2.50ch03 gene_region:53059639-53073900 transcript_region:SL2.50ch03:53059639..53073900+ go_terms:GO:0000049 functional_description:"Alanyl-tRNA synthetase (AHRD V1 **** C1EDP7_9CHLO); contains Interpro domain(s) IPR018164 Alanyl-tRNA synthetase, class IIc, N-terminal "	1
uuuccuauuccacccaugccaa	Solyc07g022840.1.1	3.5	18.375	1	21	354	374	UUUCCUAUUCCACCCAUGCCA	UAGCAUGUGUGCAGUAGGAAA	Translation	evidence_code:10F0H1E0IEG genomic_reference:SL2.50ch07 gene_region:22795953-22797361 transcript_region:SL2.50ch07:22795953..22797361+ functional_description:"Os12g0581300 protein (Fragment) (AHRD V1 *-*- Q0IMB2_ORYSJ); contains Interpro domain(s) IPR006873 Protein of unknown function DUF620 "	1
uuuccuauuccacccaugccaa	Solyc10g012350.1.1	3.5	22.422	1	22	128	149	UUUCCUAUUCCACCCAUGCCAA	UGGGUGUGGGUGGUUUAGGGAA	Translation	evidence_code:10F0H1E0IEG genomic_reference:SL2.50ch10 gene_region:4976793-4977962 transcript_region:SL2.50ch10:4976793..4977962- functional_description:"Nbs-lrr resistance protein (Fragment) (AHRD V1 ***- B9P639_POPTR)"	1
uuuccuauuccacccaugccaa	Solyc10g078670.1.1	3.5	20.691	1	20	515	534	UUUCCUAUUCCACCCAUGCC	AGCGAGAGUGGAAUAGGAAA	Cleavage	evidence_code:10F0H1E1IEG genomic_reference:SL2.50ch10 gene_region:59726600-59732997 transcript_region:SL2.50ch10:59726600..59732997- go_terms:GO:0003700 functional_description:"BZIP transcription factor (AHRD V1 **** Q93XM5_ARATH); contains Interpro domain(s) IPR011616 bZIP transcription factor, bZIP-1 "	1
uuuccuauuccacccaugccaa	Solyc01g111160.2.1	3.5	17.893	1	20	183	202	UUUCCUAUUCCACCCAUGCC	GGAAUAGGUGGAAGAGGAAA	Cleavage	genomic_reference:SL2.50ch01 gene_region:89281362-89282187 transcript_region:SL2.50ch01:89281362..89282187- functional_description:"Unknown Protein (AHRD V1)"	1
uuuccuauuccacccaugccaa	Solyc00g030000.1.1	3.5	23.603	1	20	358	377	UUUCCUAUUCCACCCAUGCC	GGGAUGGAUGGAGUAGGAGG	Cleavage	evidence_code:10F0H1E0IEG genomic_reference:SL2.50ch00 gene_region:12573598-12578147 transcript_region:SL2.50ch00:12573598..12578147- go_terms:GO:0016759 functional_description:"Cellulose synthase-4 (AHRD V1 **** Q9LLI6_MAIZE); contains Interpro domain(s) IPR005150 Cellulose synthase "	1
uuuccuauuccacccaugccaa	Solyc02g065630.2.1	3.5	21.933	1	20	1228	1247	UUUCCUAUUCCACCCAUGCC	GGCAUGGGUAUGAUAGGGGA	Translation	genomic_reference:SL2.50ch02 gene_region:31367891-31374079 transcript_region:SL2.50ch02:31367891..31374079- functional_description:"Myosin-like protein (AHRD V1 *--- Q9C717_ARATH)"	1
uuuccuauuccacccaugccaa	Solyc10g008220.2.1	3.5	24.706	1	22	548	569	UUUCCUAUUCCACCCAUGCCAA	UCGGGAUGGGUGGCCUGGGAAA	Translation	genomic_reference:SL2.50ch10 gene_region:2335367-2338246 transcript_region:SL2.50ch10:2335367..2338246+ go_terms:GO:0005515 functional_description:"Cc-nbs-lrr, resistance protein"	1
uuuccuauuccacccaugccaa	Solyc01g110000.2.1	3.5	16.414	1	22	2172	2193	UUUCCUAUUCCACCCAUGCCAA	UGGACAUGGGUAGUAUGGGAAA	Translation	genomic_reference:SL2.50ch01 gene_region:88587290-88593387 transcript_region:SL2.50ch01:88587290..88593387+ go_terms:GO:0005515 functional_description:"Beta-galactosidase (AHRD V1 ***- B9H0V1_POPTR); contains Interpro domain(s) IPR001944 Glycoside hydrolase, family 35 "	1
uuuccuauuccacccaugccaa	Solyc07g005070.1.1	3.5	15.496	1	20	367	386	UUUCCUAUUCCACCCAUGCC	GGUAUUGAUGGUAUAGGAAA	Translation	evidence_code:10F0H0E0IEG genomic_reference:SL2.50ch07 gene_region:110963-112153 transcript_region:SL2.50ch07:110963..112153- functional_description:"Collagen alpha-1(IV) chain (AHRD V1 *-*- CO4A1_CAEEL)"	1
uuuccuauuccacccaugccaa	Solyc10g008230.1.1	4	19.277	1	22	494	515	UUUCCUAUUCCACCCAUGCCAA	UUGGCAUGGGAGGAAUUGGCAA	Cleavage	evidence_code:10F0H1E0IEG genomic_reference:SL2.50ch10 gene_region:2340383-2343211 transcript_region:SL2.50ch10:2340383..2343211+ go_terms:GO:0005515 functional_description:"Cc-nbs-lrr, resistance protein"	1
uuuccuauuccacccaugccaa	Solyc04g005540.2.1	4	17.383	1	21	637	657	UUUCCUAUUCCACCCAUGCCA	UGGUAUGGGUGGAGUUGGUAA	Cleavage	genomic_reference:SL2.50ch04 gene_region:355454-361509 transcript_region:SL2.50ch04:355454..361509+ go_terms:GO:0006952,GO:0006915 functional_description:"Cc-nbs-lrr, resistance protein"	1
uuuccuauuccacccaugccaa	Solyc05g018720.1.1	4	17.342	1	22	62	83	UUUCCUAUUCCACCCAUGCCAA	UUGGUAUGCCUGGAAUUGGAAA	Cleavage	evidence_code:10F0H1E0IEG genomic_reference:SL2.50ch05 gene_region:22863711-22865412 transcript_region:SL2.50ch05:22863711..22865412- functional_description:"NBS-coding resistance gene protein (Fragment) (AHRD V1 ***- B3VNX0_TOBAC)"	1
uuuccuauuccacccaugccaa	Solyc12g099060.1.1	4	23.51	1	22	644	665	UUUCCUAUUCCACCCAUGCCAA	UUGGUAUGGGAGGAUUAGGCAA	Cleavage	evidence_code:10F0H0E0IEG genomic_reference:SL2.50ch12 gene_region:64690247-64691429 transcript_region:SL2.50ch12:64690247..64691429+ functional_description:"NBS-type resistance protein RGC2 (AHRD V1 ***- C3RVU3_MUSAC)"	1
uuuccuauuccacccaugccaa	Solyc12g017800.1.1	4	23.624	1	22	524	545	UUUCCUAUUCCACCCAUGCCAA	UUGGUAUGGGCGGUAUAGGUAA	Translation	evidence_code:10F0H1E0IEG genomic_reference:SL2.50ch12 gene_region:7412896-7415774 transcript_region:SL2.50ch12:7412896..7415774+ go_terms:GO:0005515 functional_description:"Cc-nbs-lrr, resistance protein"	1
uuuccuauuccacccaugccaa	Solyc11g069020.1.1	4	20.544	1	22	554	575	UUUCCUAUUCCACCCAUGCCAA	UUGGUAUGGGGGGUAUAGGUAA	Translation	evidence_code:10F0H1E0IEG genomic_reference:SL2.50ch11 gene_region:50663855-50666665 transcript_region:SL2.50ch11:50663855..50666665+ go_terms:GO:0005515,GO:0000166 functional_description:"Cc-nbs-lrr, resistance protein"	1
uuuccuauuccacccaugccaa	Solyc09g005120.2.1	4	18.535	1	21	467	487	UUUCCUAUUCCACCCAUGCCA	UGGUAUGGGUGGACAAGGAGG	Cleavage	genomic_reference:SL2.50ch09 gene_region:70252-75607 transcript_region:SL2.50ch09:70252..75607- go_terms:GO:0016491 functional_description:"Chaperone protein DnaJ (AHRD V1 *-*- C7DHA9_9EURY); contains Interpro domain(s) IPR003095 Heat shock protein DnaJ "	1
uuuccuauuccacccaugccaa	Solyc04g005550.1.1	4	21.364	1	21	540	560	UUUCCUAUUCCACCCAUGCCA	UGGUAUGGGUGGUGUUGGGAA	Translation	evidence_code:10F0H1E1IEG genomic_reference:SL2.50ch04 gene_region:362573-366873 transcript_region:SL2.50ch04:362573..366873+ go_terms:GO:0006952,GO:0005515,GO:0006915 functional_description:"Cc-nbs-lrr, resistance protein"	1
uuuccuauuccacccaugccaa	Solyc01g111100.2.1	4	18.433	1	22	805	826	UUUCCUAUUCCACCCAUGCCAA	UUGGCGAGAGUGCAAUAGGAAG	Translation	genomic_reference:SL2.50ch01 gene_region:89238272-89243370 transcript_region:SL2.50ch01:89238272..89243370- go_terms:GO:0005515,GO:0004564 functional_description:"Neutral invertase like protein (AHRD V1 ***- Q67XD9_ARATH); contains Interpro domain(s) IPR006937 Plant neutral invertase "	1
uuuccuauuccacccaugccaa	Solyc09g076010.2.1	4	8.68	1	22	86	107	UUUCCUAUUCCACCCAUGCCAA	UAGGUAUGGGUGGAGGAGGGGG	Cleavage	genomic_reference:SL2.50ch09 gene_region:63191720-63202894 transcript_region:SL2.50ch09:63191720..63202894+ go_terms:GO:0008270 functional_description:"PHD finger family protein (AHRD V1 *--- D7MI23_ARALY); contains Interpro domain(s) IPR019787 Zinc finger, PHD-finger "	1
uuuccuauuccacccaugccaa	Solyc01g111180.2.1	4	18.433	1	22	45484	45505	UUUCCUAUUCCACCCAUGCCAA	UUGGCGAGAGUGCAAUAGGAAG	Translation	genomic_reference:SL2.50ch01 gene_region:89072019-89286640 transcript_region:SL2.50ch01:89072019..89286640- functional_description:"Unknown Protein (AHRD V1)"	2
uuuccuauuccacccaugccaa	Solyc01g110700.2.1	4	18.433	1	22	75195	75216	UUUCCUAUUCCACCCAUGCCAA	UUGGCGAGAGUGCAAUAGGAAG	Translation	genomic_reference:SL2.50ch01 gene_region:89071526-89315619 transcript_region:SL2.50ch01:89071526..89315619- functional_description:"Unknown Protein (AHRD V1)"	2
uuuccuauuccacccaugccaa	Solyc01g087200.2.1	4	20.614	1	20	517	536	UUUCCUAUUCCACCCAUGCC	GGUAUGGGUGGGAUUGGCAA	Cleavage	genomic_reference:SL2.50ch01 gene_region:73888976-73892212 transcript_region:SL2.50ch01:73888976..73892212- go_terms:GO:0005515,GO:0000166 functional_description:"Cc-nbs-lrr, resistance protein"	1
uuuccuauuccacccaugccaa	Solyc03g007330.2.1	4	22.962	1	21	1198	1218	UUUCCUAUUCCACCCAUGCCA	UGGCUUAGGUGGGAUAGGAGC	Cleavage	genomic_reference:SL2.50ch03 gene_region:1890896-1902600 transcript_region:SL2.50ch03:1890896..1902600+ go_terms:GO:0004176 functional_description:"Cell division protease ftsH homolog (AHRD V1 *-*- FTSH_RICTY); contains Interpro domain(s) IPR005936 Peptidase M41, FtsH "	1
uuuccuauuccacccaugccaa	Solyc04g071260.2.1	4	20.883	1	21	249	269	UUUCCUAUUCCACCCAUGCCA	UGUCAUGGUUGGAAUGGGACA	Cleavage	genomic_reference:SL2.50ch04 gene_region:55789259-55790792 transcript_region:SL2.50ch04:55789259..55790792- go_terms:GO:0005200 functional_description:"Actin (AHRD V1 ***- Q5XPX5_SACOF); contains Interpro domain(s) IPR004000 Actin/actin-like "	1
uuuccuauuccacccaugccaa	Solyc03g093510.2.1	4	19.942	1	21	359	379	UUUCCUAUUCCACCCAUGCCA	UGGUGUGGAUGUAAUGGGAGA	Translation	genomic_reference:SL2.50ch03 gene_region:48303256-48310645 transcript_region:SL2.50ch03:48303256..48310645+ functional_description:"Serine esterase family protein (AHRD V1 **-- B6U861_MAIZE); contains Interpro domain(s) IPR007751 Protein of unknown function DUF676, hydrolase-like "	1
uuuccuauuccacccaugccaa	Solyc08g076250.1.1	4	12.508	1	21	672	692	UUUCCUAUUCCACCCAUGCCA	UGGAAUUGGUGGAAUGAGAAA	Cleavage	evidence_code:10F0H1E0IEG genomic_reference:SL2.50ch08 gene_region:57418381-57420194 transcript_region:SL2.50ch08:57418381..57420194+ go_terms:GO:0019825 functional_description:"Cytochrome P450"	1
uuuccuauuccacccaugccaa	Solyc10g076440.1.1	4	19.544	1	21	474	494	UUUCCUAUUCCACCCAUGCCA	UGGUAUGGGAGGCGUGGGGAA	Translation	evidence_code:10F0H1E0IEG genomic_reference:SL2.50ch10 gene_region:58743943-58746960 transcript_region:SL2.50ch10:58743943..58746960+ go_terms:GO:0005515,GO:0000166 functional_description:"Cc-nbs-lrr, resistance protein"	1
uuuccuauuccacccaugccaa	Solyc09g092410.2.1	4	16.265	1	21	606	626	UUUCCUAUUCCACCCAUGCCA	UGGCGUUGGUGGUAUUGGAAA	Translation	genomic_reference:SL2.50ch09 gene_region:66860728-66864834 transcript_region:SL2.50ch09:66860728..66864834+ go_terms:GO:0006952,GO:0005515,GO:0031224,GO:0006468,GO:0017111,GO:0006915 functional_description:"Tir-nbs-lrr, resistance protein"	1
uuuccuauuccacccaugccaa	Solyc04g012000.1.1	4	16.942	1	20	223	242	UUUCCUAUUCCACCCAUGCC	GGCAUGGGUGGCAUUGGCAA	Translation	evidence_code:10F0H1E0IEG genomic_reference:SL2.50ch04 gene_region:4347438-4347893 transcript_region:SL2.50ch04:4347438..4347893+ go_terms:GO:0006915 functional_description:"Nbs, resistance protein fragment"	1
uuuccuauuccacccaugccaa	Solyc08g067060.1.1	4	23.581	1	20	628	647	UUUCCUAUUCCACCCAUGCC	GGCAUGGUUGGAGUAGCGGA	Cleavage	evidence_code:10F0H1E1IEG genomic_reference:SL2.50ch08 gene_region:53188616-53191168 transcript_region:SL2.50ch08:53188616..53191168- functional_description:"Pentatricopeptide repeat-containing protein (AHRD V1 ***- D7LUZ6_ARALY); contains Interpro domain(s) IPR002885 Pentatricopeptide repeat "	1
uuuccuauuccacccaugccaa	Solyc04g011980.1.1	4	16.344	1	20	523	542	UUUCCUAUUCCACCCAUGCC	GGCAUGGGUGGCAUUGGCAA	Translation	evidence_code:10F0H1E0IEG genomic_reference:SL2.50ch04 gene_region:4339129-4341774 transcript_region:SL2.50ch04:4339129..4341774+ go_terms:GO:0005515,GO:0000166 functional_description:"Cc-nbs-lrr, resistance protein"	1
uuuccuauuccacccaugccaa	Solyc04g011960.1.1	4	14.966	1	20	523	542	UUUCCUAUUCCACCCAUGCC	GGCAUGGGUGGCAUUGGCAA	Translation	evidence_code:10F0H1E0IEG genomic_reference:SL2.50ch04 gene_region:4319129-4321795 transcript_region:SL2.50ch04:4319129..4321795+ go_terms:GO:0005515 functional_description:"Cc-nbs-lrr, resistance protein"	1
uuuccuauuccacccaugccaa	Solyc04g011990.1.1	4	15.457	1	20	523	542	UUUCCUAUUCCACCCAUGCC	GGCAUGGGUGGCAUUGGCAA	Translation	evidence_code:10F0H1E0IEG genomic_reference:SL2.50ch04 gene_region:4343284-4346090 transcript_region:SL2.50ch04:4343284..4346090+ go_terms:GO:0005515 functional_description:"Cc-nbs-lrr, resistance protein"	1
uuuccuauuccacccaugccaa	Solyc01g008800.1.1	4	14.87	1	20	682	701	UUUCCUAUUCCACCCAUGCC	GGCAUGGGGGGAAUUGGUAA	Cleavage	evidence_code:10F0H1E1IEG genomic_reference:SL2.50ch01 gene_region:2831445-2836597 transcript_region:SL2.50ch01:2831445..2836597- go_terms:GO:0004872 functional_description:"Tir-nbs-lrr, resistance protein"	1
uuuccuauuccacccaugccaa	Solyc01g110750.2.1	4	20.663	1	21	51	71	UUUCCUAUUCCACCCAUGCCA	UGGCAUGGCCGGUAUAGGGGA	Translation	genomic_reference:SL2.50ch01 gene_region:89094618-89096604 transcript_region:SL2.50ch01:89094618..89096604- functional_description:"Unknown Protein (AHRD V1)"	1
uuuccuauuccacccaugccaa	Solyc09g059600.2.1	4	15.811	1	20	1609	1628	UUUCCUAUUCCACCCAUGCC	AUCAUGGAUGAAAUAGGAAA	Translation	genomic_reference:SL2.50ch09 gene_region:50495345-50506153 transcript_region:SL2.50ch09:50495345..50506153+ functional_description:"GPI transamidase component PIG-S-like (AHRD V1 *-*- Q5N713_ORYSJ); contains Interpro domain(s) IPR019540 Phosphatidylinositol-glycan biosynthesis class S protein "	1
uuuccuauuccacccaugccaa	Solyc01g110700.2.1	4	21.219	1	21	219066	219086	UUUCCUAUUCCACCCAUGCCA	UGGCAUGGCCGGUAUAGGGGA	Translation	genomic_reference:SL2.50ch01 gene_region:89071526-89315619 transcript_region:SL2.50ch01:89071526..89315619- functional_description:"Unknown Protein (AHRD V1)"	2
uuuccuauuccacccaugccaa	Solyc01g111180.2.1	4	20.018	1	21	189519	189539	UUUCCUAUUCCACCCAUGCCA	UGGCAUGGCCGGUAUAGGGGA	Translation	genomic_reference:SL2.50ch01 gene_region:89072019-89286640 transcript_region:SL2.50ch01:89072019..89286640- functional_description:"Unknown Protein (AHRD V1)"	2
uuuccuauuccacccaugccaa	Solyc02g091260.1.1	4	14.086	1	20	216	235	UUUCCUAUUCCACCCAUGCC	AGAAUGGAUGGAAUGGGAGA	Cleavage	evidence_code:10F1H1E1IEG genomic_reference:SL2.50ch02 gene_region:47192370-47192804 transcript_region:SL2.50ch02:47192370..47192804- functional_description:"Predicted by genscan and genefinder (AHRD V1 ***- Q9ZU37_ARATH)"	1
uuuccuauuccacccaugccaa	Solyc11g017370.1.1	4	21.42	1	20	1838	1857	UUUCCUAUUCCACCCAUGCC	AGCAUGGGAUGGGUAGGAAA	Translation	evidence_code:10F0H1E0IEG genomic_reference:SL2.50ch11 gene_region:8241534-8244041 transcript_region:SL2.50ch11:8241534..8244041- functional_description:"Pentatricopeptide repeat-containing protein (AHRD V1 ***- D7L1K9_ARALY); contains Interpro domain(s) IPR002885 Pentatricopeptide repeat "	1
uuuccuauuccacccaugccaa	Solyc04g007490.2.1	4	19.719	1	22	1496	1517	UUUCCUAUUCCACCCAUGCCAA	UGGGUAUGGCUGGAUCAGGAAA	Cleavage	genomic_reference:SL2.50ch04 gene_region:1161752-1165461 transcript_region:SL2.50ch04:1161752..1165461- go_terms:GO:0005515,GO:0000166 functional_description:"Cc-nbs-lrr, resistance protein with an R1 specific domain"	1
uuuccuauuccacccaugccaa	Solyc09g098130.1.1	4	19.533	1	22	1682	1703	UUUCCUAUUCCACCCAUGCCAA	UAGGCAUGGGAGGACAAGGGAA	Cleavage	evidence_code:10F0H1E1IEG genomic_reference:SL2.50ch09 gene_region:67301675-67305412 transcript_region:SL2.50ch09:67301675..67305412+ go_terms:GO:0006952,GO:0006915 functional_description:"Cc-nbs-lrr, resistance protein"	1
uuuccuauuccacccaugccaa	Solyc07g021750.1.1	4	14.282	1	20	843	862	UUUCCUAUUCCACCCAUGCC	GGCUUUGGUGGAAAAGGAAG	Cleavage	evidence_code:10F0H1E1IEG genomic_reference:SL2.50ch07 gene_region:21306323-21307303 transcript_region:SL2.50ch07:21306323..21307303- go_terms:GO:0046087,GO:0016787,GO:0008270,GO:0003824 functional_description:"Cytidine deaminase (AHRD V1 ***- Q9XEX5_ARATH); contains Interpro domain(s) IPR006263 Cytidine deaminase, homodimeric "	1
uuuccuauuccacccaugccaa	Solyc05g014970.2.1	4	19.989	1	20	1949	1968	UUUCCUAUUCCACCCAUGCC	GCCAUGGGUCGAAUUGGAGA	Translation	genomic_reference:SL2.50ch05 gene_region:9174845-9187506 transcript_region:SL2.50ch05:9174845..9187506- go_terms:GO:0009039 functional_description:"Urease alpha subunit (AHRD V1 **** A3YCE1_9GAMM); contains Interpro domain(s) IPR008221 Urease IPR005848 Urease, alpha subunit "	1

## Sheet: Targets of sly-miR482e-5p
miRNA_Acc.	Target_Acc.	Expectation	UPE	miRNA_start	miRNA_end	Target_start	Target_end	miRNA_aligned_fragment	Target_aligned_fragment	Inhibition	Target_Desc.	Multiplicity
ugugggugggguggaaagauu	Solyc08g075510.2.1	2.5	4.221	1	20	103	122	UGUGGGUGGGGUGGAAAGAU	AUCUCUCUACCCCACCCACC	Cleavage	genomic_reference:SL2.50ch08 gene_region:56827447-56831008 transcript_region:SL2.50ch08:56827447..56831008- functional_description:"JmjC domain protein (AHRD V1 **-- Q1D441_MYXXD); contains Interpro domain(s) IPR003347 Transcription factor jumonji/aspartyl beta-hydroxylase "	1
ugugggugggguggaaagauu	Solyc08g081490.2.1	3	14.599	1	20	1273	1292	UGUGGGUGGGGUGGAAAGAU	AUUUUUUUACCUUACCUACA	Cleavage	genomic_reference:SL2.50ch08 gene_region:61696989-61700296 transcript_region:SL2.50ch08:61696989..61700296- go_terms:GO:0008339 functional_description:"Mitogen-activated protein kinase (AHRD V1 **** Q8LT16_SOLTU); contains Interpro domain(s) IPR008351 JNK MAP kinase "	1
ugugggugggguggaaagauu	Solyc10g077120.1.1	3.5	8.838	1	21	124	144	UGUGGGUGGGGUGGAAAGAUU	AAUUUAUCCAUCCCACUCACU	Cleavage	evidence_code:10F1H1E1IEG genomic_reference:SL2.50ch10 gene_region:59320450-59321013 transcript_region:SL2.50ch10:59320450..59321013+ functional_description:"Photosystem II core complex proteins psbY (AHRD V1 *-*- B6SR26_MAIZE)"	1
ugugggugggguggaaagauu	Solyc01g096860.1.1	3.5	16.992	1	21	1231	1251	UGUGGGUGGGGUGGAAAGAUU	AAUCUGUCCAUCUCACCUACC	Cleavage	evidence_code:10F0H1E0IEG genomic_reference:SL2.50ch01 gene_region:79614838-79618588 transcript_region:SL2.50ch01:79614838..79618588- go_terms:GO:0003677,GO:0006355 functional_description:"AP2-like ethylene-responsive transcription factor At1g16060 (AHRD V1 *-*- AP2L1_ARATH); contains Interpro domain(s) IPR001471 Pathogenesis-related transcriptional factor and ERF, DNA-binding "	1
ugugggugggguggaaagauu	Solyc05g043320.1.1	3.5	12.699	1	21	608	628	UGUGGGUGGGGUGGAAAGAUU	AUUCUUUCCAUCUCACCCAAA	Cleavage	evidence_code:10F0H1E0IEG genomic_reference:SL2.50ch05 gene_region:55083465-55084954 transcript_region:SL2.50ch05:55083465..55084954+ go_terms:GO:0004091 functional_description:"GDSL esterase/lipase At2g04570 (AHRD V1 ***- GDL34_ARATH); contains Interpro domain(s) IPR001087 Lipase, GDSL "	1
ugugggugggguggaaagauu	Solyc01g079870.2.1	3.5	10.585	1	20	127	146	UGUGGGUGGGGUGGAAAGAU	UUUUUUCUACCUUGCCCACA	Cleavage	genomic_reference:SL2.50ch01 gene_region:71515231-71516797 transcript_region:SL2.50ch01:71515231..71516797- go_terms:GO:0005515,GO:0003700 functional_description:"Nuclear transcription factor Y subunit C-2 (AHRD V1 *-** B4FLF9_MAIZE); contains Interpro domain(s) IPR003958 Transcription factor CBF/NF-Y/archaeal histone "	1
ugugggugggguggaaagauu	Solyc06g084370.1.1	3.5	17.871	1	21	75	95	UGUGGGUGGGGUGGAAAGAUU	AGUCUCUCCGGCCCGCCCACA	Translation	evidence_code:10F0H0E0IEG genomic_reference:SL2.50ch06 gene_region:45798612-45799007 transcript_region:SL2.50ch06:45798612..45799007+ functional_description:"Unknown Protein (AHRD V1)"	1
ugugggugggguggaaagauu	Solyc05g013530.2.1	3.5	16.965	1	21	225	245	UGUGGGUGGGGUGGAAAGAUU	GAUCGUUCCAUUUCAUUCACA	Cleavage	genomic_reference:SL2.50ch05 gene_region:6766537-6768182 transcript_region:SL2.50ch05:6766537..6768182+ functional_description:"Octicosapeptide/Phox/Bem1p domain-containing protein (AHRD V1 *--- D7LRK8_ARALY); contains Interpro domain(s) IPR000270 Octicosapeptide/Phox/Bem1p "	1
ugugggugggguggaaagauu	Solyc03g096810.2.1	3.5	7.457	1	20	99	118	UGUGGGUGGGGUGGAAAGAU	CUUUUACCACCCCACCCACC	Cleavage	genomic_reference:SL2.50ch03 gene_region:52611236-52615785 transcript_region:SL2.50ch03:52611236..52615785- go_terms:GO:0005515 functional_description:"Transmembrane protein 120A (AHRD V1 ***- B5XCP1_SALSA); contains Interpro domain(s) IPR012926 TMPIT-like "	1
ugugggugggguggaaagauu	Solyc01g079180.2.1	3.5	15.936	1	20	53	72	UGUGGGUGGGGUGGAAAGAU	AUUCUUCCACCCUACCCAUU	Cleavage	genomic_reference:SL2.50ch01 gene_region:70787714-70790317 transcript_region:SL2.50ch01:70787714..70790317+ go_terms:GO:0030599 functional_description:"Pectinesterase (AHRD V1 **** D8RVT4_SELML); contains Interpro domain(s) IPR000070 Pectinesterase, catalytic "	1
ugugggugggguggaaagauu	Solyc08g082750.2.1	3.5	15.98	1	20	3309	3328	UGUGGGUGGGGUGGAAAGAU	AUCUUUUUGGUCCACCUACA	Translation	genomic_reference:SL2.50ch08 gene_region:62610961-62620087 transcript_region:SL2.50ch08:62610961..62620087+ go_terms:GO:0003700 functional_description:"Nodule inception protein (Fragment) (AHRD V1 *-*- A9DM78_MEDTR); contains Interpro domain(s) IPR003035 Plant regulator RWP-RK "	1
ugugggugggguggaaagauu	Solyc12g010740.1.1	3.5	5.843	1	20	773	792	UGUGGGUGGGGUGGAAAGAU	CUCCUUCAACUCCACCCACA	Cleavage	evidence_code:10F0H1E1IEG genomic_reference:SL2.50ch12 gene_region:3661121-3669447 transcript_region:SL2.50ch12:3661121..3669447+ go_terms:GO:0004674 functional_description:"Receptor like kinase, RLK"	1
ugugggugggguggaaagauu	Solyc11g009040.1.1	3.5	4.23	1	20	35	54	UGUGGGUGGGGUGGAAAGAU	AUUUUUCCAUCAAAUCCACA	Translation	evidence_code:10F0H0E0IEG genomic_reference:SL2.50ch11 gene_region:3166921-3168358 transcript_region:SL2.50ch11:3166921..3168358- functional_description:"EPIDERMAL PATTERNING FACTOR-like protein 1 (AHRD V1 *-*- EPFL1_ARATH)"	1
ugugggugggguggaaagauu	Solyc03g063680.1.1	3.5	14.67	1	20	1494	1513	UGUGGGUGGGGUGGAAAGAU	AGUUUUCUCCCCUACCCACA	Cleavage	evidence_code:10F0H1E0IEG genomic_reference:SL2.50ch03 gene_region:32748983-32751070 transcript_region:SL2.50ch03:32748983..32751070+ go_terms:GO:0003700 functional_description:"Zinc finger CCCH domain-containing protein 30 (AHRD V1 ***- C3H30_ARATH); contains Interpro domain(s) IPR002110 Ankyrin "	1
ugugggugggguggaaagauu	Solyc01g059860.2.1	3.5	15.435	1	20	2088	2107	UGUGGGUGGGGUGGAAAGAU	AUCAUUUCAACCCACCUAUA	Translation	genomic_reference:SL2.50ch01 gene_region:61725129-61733391 transcript_region:SL2.50ch01:61725129..61733391- go_terms:GO:0000160,GO:0006468,GO:0006355,GO:0007165 functional_description:"Kinase family protein (AHRD V1 ***- D7L5X4_ARALY); contains Interpro domain(s) IPR002290 Serine/threonine protein kinase "	1
ugugggugggguggaaagauu	Solyc02g011950.1.1	4	18.616	1	21	61	81	UGUGGGUGGGGUGGAAAGAUU	GAUCUUUUCACUCUAUCAAUA	Cleavage	evidence_code:10F0H1E0IEG genomic_reference:SL2.50ch02 gene_region:5020480-5020638 transcript_region:SL2.50ch02:5020480..5020638- go_terms:GO:0009507 functional_description:"Ycf2 (AHRD V1 ***- A6Y9V5_CERJA); contains Interpro domain(s) IPR008543 Chloroplast Ycf2 "	1
ugugggugggguggaaagauu	Solyc12g088220.1.1	4	20.448	1	21	339	359	UGUGGGUGGGGUGGAAAGAUU	AAUAUUUCUAUUUCGUCCACA	Cleavage	evidence_code:10F1H1E1IEG genomic_reference:SL2.50ch12 gene_region:62104278-62110185 transcript_region:SL2.50ch12:62104278..62110185+ go_terms:GO:0008152,GO:0009081 functional_description:"Branched-chain-amino-acid aminotransferase (AHRD V1 ***- Q94CF8_CAPAN); contains Interpro domain(s) IPR005786 Branched-chain amino acid aminotransferase II "	1
ugugggugggguggaaagauu	Solyc06g071350.2.1	4	14.865	1	21	4501	4521	UGUGGGUGGGGUGGAAAGAUU	AGACUUUUCACUCCGCCUAUA	Cleavage	genomic_reference:SL2.50ch06 gene_region:40302177-40308190 transcript_region:SL2.50ch06:40302177..40308190+ go_terms:GO:0005634,GO:0003677 functional_description:"Os02g0742100 protein (Fragment) (AHRD V1 *-*- Q0DXN7_ORYSJ); contains Interpro domain(s) IPR017923 TFIIS N-terminal IPR001025 Bromo adjacent region "	1
ugugggugggguggaaagauu	Solyc03g119320.1.1	4	3.198	1	21	275	296	UGUGGGUGGGGUGGAA-AGAUU	AAUCUCUUCCACCCCUUCCACA	Cleavage	evidence_code:10F0H0E1IEG genomic_reference:SL2.50ch03 gene_region:62016429-62017130 transcript_region:SL2.50ch03:62016429..62017130- functional_description:"At1g67050 (Fragment) (AHRD V1 ***- B0FU30_ARATH)"	1
ugugggugggguggaaagauu	Solyc03g115200.2.1	4	17.188	1	20	800	819	UGUGGGUGGGGUGGAAAGAU	GUUUUUCCAUCCCAUCUAUU	Cleavage	genomic_reference:SL2.50ch03 gene_region:59049950-59054055 transcript_region:SL2.50ch03:59049950..59054055- functional_description:"Glucan endo-1 3-beta-glucosidase 1 (AHRD V1 *-*- B6TW10_MAIZE); contains Interpro domain(s) IPR012946 X8 "	1
ugugggugggguggaaagauu	Solyc04g064490.2.1	4	14.211	1	21	1327	1347	UGUGGGUGGGGUGGAAAGAUU	GAUCUUUCAGCCCUAUUCACC	Cleavage	genomic_reference:SL2.50ch04 gene_region:54752760-54761828 transcript_region:SL2.50ch04:54752760..54761828- go_terms:GO:0016758 functional_description:"Glycosyltransferase (AHRD V1 ***- B9N4D7_POPTR); contains Interpro domain(s) IPR002495 Glycosyl transferase, family 8 "	1
ugugggugggguggaaagauu	Solyc11g072320.1.1	4	16.494	1	20	993	1012	UGUGGGUGGGGUGGAAAGAU	AUCUUUCUACCUUAUUCUCA	Cleavage	evidence_code:10F0H1E1IEG genomic_reference:SL2.50ch11 gene_region:52600318-52611793 transcript_region:SL2.50ch11:52600318..52611793+ go_terms:GO:0005634 functional_description:"Something about silencing protein 10 (AHRD V1 *--- B3LH41_YEAS1); contains Interpro domain(s) IPR018972 Something about silencing protein 10 (Sas10), C-terminal "	1
ugugggugggguggaaagauu	Solyc01g099970.2.1	4	15.634	1	21	125	145	UGUGGGUGGGGUGGAAAGAUU	ACUCUUUCCACCGUACCCAUC	Translation	genomic_reference:SL2.50ch01 gene_region:81818175-81824371 transcript_region:SL2.50ch01:81818175..81824371- go_terms:GO:0005515,GO:0004842 functional_description:"F-box/LRR-repeat protein 14 (AHRD V1 *-*- B5X325_SALSA); contains Interpro domain(s) IPR006553 Leucine-rich repeat, cysteine-containing subtype "	1
ugugggugggguggaaagauu	Solyc03g083620.1.1	4	11.473	1	21	14	34	UGUGGGUGGGGUGGAAAGAUU	AAACUUUUCAGCUCAUUCACA	Translation	evidence_code:10F1H0E1IEG genomic_reference:SL2.50ch03 gene_region:47126438-47126803 transcript_region:SL2.50ch03:47126438..47126803- functional_description:"Unknown Protein (AHRD V1)"	1
ugugggugggguggaaagauu	Solyc02g014340.1.1	4	10.455	1	21	331	351	UGUGGGUGGGGUGGAAAGAUU	AAAUUUUCCACCAUGUCCACA	Translation	evidence_code:10F0H0E0IEG genomic_reference:SL2.50ch02 gene_region:6976829-6979744 transcript_region:SL2.50ch02:6976829..6979744+ functional_description:"Unknown Protein (AHRD V1)"	1
ugugggugggguggaaagauu	Solyc04g078950.1.1	4	17.599	1	21	658	678	UGUGGGUGGGGUGGAAAGAUU	AGUGUAUCCAUUCCACCUACA	Cleavage	evidence_code:10F0H1E1IEG genomic_reference:SL2.50ch04 gene_region:61187388-61188305 transcript_region:SL2.50ch04:61187388..61188305- functional_description:"Genomic DNA chromosome 5 P1 clone MBD2 (AHRD V1 *-*- Q9FMN1_ARATH); contains Interpro domain(s) IPR008545 Protein of unknown function DUF827, plant "	1
ugugggugggguggaaagauu	Solyc07g039220.1.1	4	20.552	1	21	544	564	UGUGGGUGGGGUGGAAAGAUU	AAUAUUUCUUCUCCAUCCAUA	Cleavage	evidence_code:10F0H1E0IEG genomic_reference:SL2.50ch07 gene_region:43106863-43108296 transcript_region:SL2.50ch07:43106863..43108296- functional_description:"DNAJ heat shock N-terminal domain-containing protein (AHRD V1 ***- D7LYH1_ARALY); contains Interpro domain(s) IPR015609 Molecular chaperone, heat shock protein, Hsp40, DnaJ "	1
ugugggugggguggaaagauu	Solyc09g010940.2.1	4	6.319	1	21	1164	1184	UGUGGGUGGGGUGGAAAGAUU	AGUAUUUCCUUUCCAUCCACA	Cleavage	genomic_reference:SL2.50ch09 gene_region:4278272-4282087 transcript_region:SL2.50ch09:4278272..4282087- go_terms:GO:0016787,GO:0008152 functional_description:"Pyrimidine 5&apos-nucleotidase (AHRD V1 ***- D5QKK7_METTR); contains Interpro domain(s) IPR010237 Pyrimidine 5-nucleotidase "	1
ugugggugggguggaaagauu	Solyc01g087230.2.1	4	12.735	1	21	215	235	UGUGGGUGGGGUGGAAAGAUU	AACCUUUGCAUCUUAUCCACA	Cleavage	genomic_reference:SL2.50ch01 gene_region:73917170-73918585 transcript_region:SL2.50ch01:73917170..73918585+ functional_description:"Unknown Protein (AHRD V1)"	1
ugugggugggguggaaagauu	Solyc05g054410.2.1	4	6.766	1	21	11	31	UGUGGGUGGGGUGGAAAGAUU	GGUUUUUCAAUCCUGUCCACA	Cleavage	genomic_reference:SL2.50ch05 gene_region:63483986-63489227 transcript_region:SL2.50ch05:63483986..63489227- go_terms:GO:0003691 functional_description:"Telomere binding protein (AHRD V1 **** A0JBS3_SOLLC); contains Interpro domain(s) IPR001005 SANT, DNA-binding "	1
ugugggugggguggaaagauu	Solyc02g083640.2.1	4	18.014	1	21	217	237	UGUGGGUGGGGUGGAAAGAUU	AAUCCUUUCACGUUGCCCACA	Translation	genomic_reference:SL2.50ch02 gene_region:41548650-41550974 transcript_region:SL2.50ch02:41548650..41550974- go_terms:GO:0005488 functional_description:"Male sterility 5 family protein (Fragment) (AHRD V1 *-*- B1Q3A0_BRACM); contains Interpro domain(s) IPR011990 Tetratricopeptide-like helical "	1
ugugggugggguggaaagauu	Solyc01g057750.1.1	4	10.787	1	21	1081	1101	UGUGGGUGGGGUGGAAAGAUU	GAUGUUUCUGCUUCAUCCAUA	Cleavage	evidence_code:10F0H1E0IEG genomic_reference:SL2.50ch01 gene_region:56487642-56489504 transcript_region:SL2.50ch01:56487642..56489504+ functional_description:"DNAJ heat shock N-terminal domain-containing protein (AHRD V1 ***- D7LYH1_ARALY); contains Interpro domain(s) IPR015609 Molecular chaperone, heat shock protein, Hsp40, DnaJ "	1
ugugggugggguggaaagauu	Solyc01g099980.2.1	4	19.018	1	21	1754	1774	UGUGGGUGGGGUGGAAAGAUU	GAUCUCUUCACCUCACCUUCA	Cleavage	genomic_reference:SL2.50ch01 gene_region:81827984-81833604 transcript_region:SL2.50ch01:81827984..81833604- functional_description:"Glycine-rich protein (AHRD V1 *--- D7M9Z2_ARALY); contains Interpro domain(s) IPR009836 Protein of unknown function DUF1399 "	1
ugugggugggguggaaagauu	Solyc08g078540.2.1	4	16.731	1	20	16	35	UGUGGGUGGGGUGGAAAGAU	GUUUUUACACUCCACCCAUU	Cleavage	genomic_reference:SL2.50ch08 gene_region:59490820-59499346 transcript_region:SL2.50ch08:59490820..59499346- functional_description:"Os03g0169000 protein (Fragment) (AHRD V1 ***- Q0DUS7_ORYSJ); contains Interpro domain(s) IPR004348 Protein of unknown function DUF246, plant "	1
ugugggugggguggaaagauu	Solyc05g041720.1.1	4	22.162	1	20	471	490	UGUGGGUGGGGUGGAAAGAU	AUCUUUCCCUUUUACCCAUG	Cleavage	evidence_code:10F0H1E0IEG genomic_reference:SL2.50ch05 gene_region:52577649-52581490 transcript_region:SL2.50ch05:52577649..52581490- functional_description:"Zinc finger CCCH domain-containing protein 24 (AHRD V1 *-*- C3H24_ORYSJ)"	1
ugugggugggguggaaagauu	Solyc08g079920.1.1	4	13.964	1	20	167	186	UGUGGGUGGGGUGGAAAGAU	AUCUUUCUUUCUUGCCUACA	Cleavage	evidence_code:10F0H1E1IEG genomic_reference:SL2.50ch08 gene_region:60504548-60506788 transcript_region:SL2.50ch08:60504548..60506788+ go_terms:GO:0004252 functional_description:"Subtilisin-like protease (AHRD V1 **-- Q9LWA3_SOLLC); contains Interpro domain(s) IPR015500 Peptidase S8, subtilisin-related IPR000209 Peptidase S8 and S53, subtilisin, kexin, sedolisin "	1
ugugggugggguggaaagauu	Solyc03g098180.2.1	4	6.639	1	20	146	165	UGUGGGUGGGGUGGAAAGAU	AUUUUUCUUCUCUACCUAUA	Cleavage	genomic_reference:SL2.50ch03 gene_region:53969222-53976124 transcript_region:SL2.50ch03:53969222..53976124+ go_terms:GO:0006468 functional_description:"Phosphoesterase dhha1 (AHRD V1 ***- A2A059_9BACT)"	1
ugugggugggguggaaagauu	Solyc03g119050.2.1	4	17.552	1	20	358	377	UGUGGGUGGGGUGGAAAGAU	AUCUUUCCACCUGGCUCAGA	Cleavage	genomic_reference:SL2.50ch03 gene_region:61811472-61822308 transcript_region:SL2.50ch03:61811472..61822308- go_terms:GO:0006508,GO:0003677,GO:0045449 functional_description:"Myb (AHRD V1 *-*- Q948S5_TOBAC); contains Interpro domain(s) IPR015495 Myb transcription factor "	1
ugugggugggguggaaagauu	Solyc02g062950.2.1	4	21.666	1	20	130	149	UGUGGGUGGGGUGGAAAGAU	GUUGUUCCACCUCACACACA	Cleavage	genomic_reference:SL2.50ch02 gene_region:29468111-29477847 transcript_region:SL2.50ch02:29468111..29477847- go_terms:GO:0005515,GO:0043565 functional_description:"G-box binding factor (AHRD V1 **** Q43449_SOYBN); contains Interpro domain(s) IPR012900 G-box binding, MFMR "	1
ugugggugggguggaaagauu	Solyc02g014860.2.1	4	11.472	1	20	27	46	UGUGGGUGGGGUGGAAAGAU	AUUCUUCUACUCUGCCCAUA	Cleavage	genomic_reference:SL2.50ch02 gene_region:10421855-10423865 transcript_region:SL2.50ch02:10421855..10423865+ go_terms:GO:0006457,GO:0031072 functional_description:"Chaperone protein DnaJ (AHRD V1 *-*- D2QAE1_BIFDB); contains Interpro domain(s) IPR003095 Heat shock protein DnaJ "	1
ugugggugggguggaaagauu	Solyc09g009040.2.1	4	15.93	1	20	1143	1162	UGUGGGUGGGGUGGAAAGAU	AUCUUCUCAUUCUACUCAUA	Cleavage	genomic_reference:SL2.50ch09 gene_region:2385547-2393745 transcript_region:SL2.50ch09:2385547..2393745+ go_terms:GO:0050613 functional_description:"Delta14-sterol reductase (AHRD V1 **** E1AQY4_SOLLC); contains Interpro domain(s) IPR001171 Ergosterol biosynthesis ERG4/ERG24 "	1
ugugggugggguggaaagauu	Solyc02g036470.2.1	4	19.593	1	20	1353	1372	UGUGGGUGGGGUGGAAAGAU	AGCUUUCUACUCCAUUUGCA	Cleavage	genomic_reference:SL2.50ch02 gene_region:21514105-21519145 transcript_region:SL2.50ch02:21514105..21519145- go_terms:GO:0016020 functional_description:"Drug/metabolite transporter (AHRD V1 ***- B4TLZ1_SALSV); contains Interpro domain(s) IPR000620 Protein of unknown function DUF6, transmembrane "	1
ugugggugggguggaaagauu	Solyc01g111440.2.1	4	10.807	1	21	311	331	UGUGGGUGGGGUGGAAAGAUU	AAUCUUGAAACCCCAUCUACA	Cleavage	genomic_reference:SL2.50ch01 gene_region:89441082-89454437 transcript_region:SL2.50ch01:89441082..89454437+ functional_description:"Senescence-associated protein 12 (AHRD V1 *-*- O81657_HEMSP); contains Interpro domain(s) IPR009686 Senescence-associated "	1
ugugggugggguggaaagauu	Solyc00g006520.1.1	4	15.997	1	21	314	334	UGUGGGUGGGGUGGAAAGAUU	AAGCCCUCCACCCCGCCCAUA	Cleavage	evidence_code:10F0H0E0IEG genomic_reference:SL2.50ch00 gene_region:4372971-4373577 transcript_region:SL2.50ch00:4372971..4373577+ functional_description:"Unknown Protein (AHRD V1)"	1
ugugggugggguggaaagauu	Solyc03g113480.1.1	4	19.057	1	21	286	306	UGUGGGUGGGGUGGAAAGAUU	AAUCUAUUGACCCGACCCGCA	Cleavage	evidence_code:10F1H0E1IEG genomic_reference:SL2.50ch03 gene_region:57664364-57664939 transcript_region:SL2.50ch03:57664364..57664939- functional_description:"Unknown Protein (AHRD V1)"	1
ugugggugggguggaaagauu	Solyc05g053490.2.1	4	4.917	1	20	295	314	UGUGGGUGGGGUGGAAAGAU	UUCCAUCCACCCCACCCACC	Cleavage	genomic_reference:SL2.50ch05 gene_region:62715754-62721624 transcript_region:SL2.50ch05:62715754..62721624+ go_terms:GO:0016757 functional_description:"Beta-1,3-galactosyl-O-glycosyl-glycoprotein beta-1,6-N-acetylglucosaminyltransferase 7 (AHRD V1 *--* GCNT7_HUMAN); contains Interpro domain(s) IPR003406 Glycosyl transferase, family 14 "	1
ugugggugggguggaaagauu	Solyc01g086930.2.1	4	20.95	1	21	1927	1947	UGUGGGUGGGGUGGAAAGAUU	AUUCUUUUCAGGCCAUCCACA	Translation	genomic_reference:SL2.50ch01 gene_region:73595473-73597921 transcript_region:SL2.50ch01:73595473..73597921- functional_description:"Gamma response I protein-like (AHRD V1 *--- Q69WX8_ORYSJ); contains Interpro domain(s) IPR013882 DNA repair protein Sae2/CtIP "	1
ugugggugggguggaaagauu	Solyc02g078050.2.1	4	15.307	1	21	861	881	UGUGGGUGGGGUGGAAAGAUU	GAUUUCUCUAUCACACCCAUA	Translation	genomic_reference:SL2.50ch02 gene_region:37438862-37440366 transcript_region:SL2.50ch02:37438862..37440366- functional_description:"pistil extensin-like protein (Fragment) (AHRD V1 *-*- Q49I33_NICPL); contains Interpro domain(s) IPR006041 Pollen Ole e 1 allergen and extensin "	1
ugugggugggguggaaagauu	Solyc09g018960.2.1	4	10.398	1	20	1289	1308	UGUGGGUGGGGUGGAAAGAU	CUCUUUUCACACAACCUACA	Translation	genomic_reference:SL2.50ch09 gene_region:17739610-17753558 transcript_region:SL2.50ch09:17739610..17753558- go_terms:GO:0031072 functional_description:"UBA/TS-N domain protein (AHRD V1 *--- B0Y4B6_ASPFC); contains Interpro domain(s) IPR001623 Heat shock protein DnaJ, N-terminal "	1
ugugggugggguggaaagauu	Solyc03g031990.2.1	4	13.226	1	20	873	892	UGUGGGUGGGGUGGAAAGAU	UUCUUUUCAGACCACCUACA	Translation	genomic_reference:SL2.50ch03 gene_region:8759273-8764184 transcript_region:SL2.50ch03:8759273..8764184- go_terms:GO:0009672 functional_description:"Auxin efflux carrier family protein (AHRD V1 **** D7KJ74_ARALY); contains Interpro domain(s) IPR004776 Auxin efflux carrier "	1

## Sheet: Targets of sly-miR482e-3p
miRNA_Acc.	Target_Acc.	Expectation	UPE	miRNA_start	miRNA_end	Target_start	Target_end	miRNA_aligned_fragment	Target_aligned_fragment	Inhibition	Target_Desc.	Multiplicity
ucuuuccuacuccucccauacc	Solyc08g075630.2.1	1.5	24.851	1	22	538	559	UCUUUCCUACUCCUCCCAUACC	GGUAUGGGGGGAUUAGGAAAGA	Translation	genomic_reference:SL2.50ch08 gene_region:56932274-56935571 transcript_region:SL2.50ch08:56932274..56935571+ go_terms:GO:0005515 functional_description:"Cc-nbs-lrr, resistance protein"	1
ucuuuccuacuccucccauacc	Solyc08g076000.2.1	1.5	24.722	1	22	699	720	UCUUUCCUACUCCUCCCAUACC	GGUAUGGGGGGACUAGGAAAGA	Translation	genomic_reference:SL2.50ch08 gene_region:57228860-57232981 transcript_region:SL2.50ch08:57228860..57232981+ go_terms:GO:0005515 functional_description:"Cc-nbs-lrr, resistance protein"	1
ucuuuccuacuccucccauacc	Solyc11g065780.1.1	3	13.812	1	22	454	475	UCUUUCCUACUCCUCCCAUACC	GGUAUGGGGGGUGUAGGUAAGA	Translation	evidence_code:10F0H1E0IEG genomic_reference:SL2.50ch11 gene_region:48467535-48468035 transcript_region:SL2.50ch11:48467535..48468035+ go_terms:GO:0006915 functional_description:"Cc-nbs, resistance protein fragment"	1
ucuuuccuacuccucccauacc	Solyc06g076350.2.1	3	15.598	1	22	394	415	UCUUUCCUACUCCUCCCAUACC	GCUAUGAGAGGAGUAGAGAAGA	Cleavage	genomic_reference:SL2.50ch06 gene_region:43828645-43831301 transcript_region:SL2.50ch06:43828645..43831301+ go_terms:GO:0003700 functional_description:"Transcription factor (Fragment) (AHRD V1 *--* D6MKQ8_9ASPA); contains Interpro domain(s) IPR006447 Myb-like DNA-binding region, SHAQKYF class "	1
ucuuuccuacuccucccauacc	Solyc11g011560.1.1	3	19.304	1	22	1091	1112	UCUUUCCUACUCCUCCCAUACC	GUUGUGGGAUGAGUAGGCAAGA	Cleavage	evidence_code:10F0H1E0IEG genomic_reference:SL2.50ch11 gene_region:4628796-4631184 transcript_region:SL2.50ch11:4628796..4631184+ go_terms:GO:0008270 functional_description:"PHD finger family protein (AHRD V1 **-- D7LPW0_ARALY); contains Interpro domain(s) IPR011011 Zinc finger, FYVE/PHD-type "	1
ucuuuccuacuccucccauacc	Solyc11g017420.1.1	3	19.254	1	22	1558	1579	UCUUUCCUACUCCUCCCAUACC	GAUAUGCGGAGAGUGGGAAAGA	Cleavage	evidence_code:10F0H1E1IEG genomic_reference:SL2.50ch11 gene_region:8334616-8349849 transcript_region:SL2.50ch11:8334616..8349849- functional_description:"Os11g0198100 protein (Fragment) (AHRD V1 *-*- Q0IU20_ORYSJ); contains Interpro domain(s) IPR006852 Protein of unknown function DUF616 "	1
ucuuuccuacuccucccauacc	Solyc04g009940.2.1	3	17.92	1	20	397	416	UCUUUCCUACUCCUCCCAUA	UAUGCAAGGAGAAGGAAAGA	Translation	genomic_reference:SL2.50ch04 gene_region:3255363-3260014 transcript_region:SL2.50ch04:3255363..3260014+ functional_description:"Heat shock protein binding protein (AHRD V1 **-- D7KIU0_ARALY)"	1
ucuuuccuacuccucccauacc	Solyc01g079080.2.1	3	13.065	1	20	1018	1036	UCUUUCCUACUCCUCCCAUA	UAUGGAAGGAG-AGGAAAGA	Translation	genomic_reference:SL2.50ch01 gene_region:70658456-70664129 transcript_region:SL2.50ch01:70658456..70664129- functional_description:"Coiled-coil protein (AHRD V1 *-*- B9G5N1_ORYSJ)"	1
ucuuuccuacuccucccauacc	Solyc10g076440.1.1	3.5	18.053	1	22	475	496	UCUUUCCUACUCCUCCCAUACC	GGUAUGGGAGGCGUGGGGAAAA	Translation	evidence_code:10F0H1E0IEG genomic_reference:SL2.50ch10 gene_region:58743943-58746960 transcript_region:SL2.50ch10:58743943..58746960+ go_terms:GO:0005515,GO:0000166 functional_description:"Cc-nbs-lrr, resistance protein"	1
ucuuuccuacuccucccauacc	Solyc04g082290.2.1	3.5	20.784	1	22	604	625	UCUUUCCUACUCCUCCCAUACC	GGUAUCGGGAGAGUGGGGAAGA	Cleavage	genomic_reference:SL2.50ch04 gene_region:63599630-63604934 transcript_region:SL2.50ch04:63599630..63604934- functional_description:"Os03g0133300 protein (Fragment) (AHRD V1 ***- Q0DVF0_ORYSJ)"	1
ucuuuccuacuccucccauacc	Solyc02g036270.2.1	3.5	12.267	1	22	514	535	UCUUUCCUACUCCUCCCAUACC	GGUAUGGGUGGUGUAGGUAAGA	Translation	genomic_reference:SL2.50ch02 gene_region:21186128-21188706 transcript_region:SL2.50ch02:21186128..21188706+ go_terms:GO:0005515,GO:0000166 functional_description:"Cc-nbs-lrr, resistance protein"	1
ucuuuccuacuccucccauacc	Solyc04g005540.2.1	3.5	15.547	1	22	638	659	UCUUUCCUACUCCUCCCAUACC	GGUAUGGGUGGAGUUGGUAAGA	Cleavage	genomic_reference:SL2.50ch04 gene_region:355454-361509 transcript_region:SL2.50ch04:355454..361509+ go_terms:GO:0006952,GO:0006915 functional_description:"Cc-nbs-lrr, resistance protein"	1
ucuuuccuacuccucccauacc	Solyc06g060360.2.1	3.5	21.646	1	21	651	671	UCUUUCCUACUCCUCCCAUAC	GUGUGGGAGGAGCAGUGAAGA	Translation	genomic_reference:SL2.50ch06 gene_region:34746490-34748240 transcript_region:SL2.50ch06:34746490..34748240+ go_terms:GO:0006950 functional_description:"Universal stress protein family protein (AHRD V1 ***- A8IXG1_BRACM); contains Interpro domain(s) IPR006016 UspA "	1
ucuuuccuacuccucccauacc	Solyc04g025160.2.1	3.5	19.754	1	22	302	323	UCUUUCCUACUCCUCCCAUACC	GGUAAAGGAGGAGUUGGGAAGA	Cleavage	genomic_reference:SL2.50ch04 gene_region:18084887-18090843 transcript_region:SL2.50ch04:18084887..18090843- go_terms:GO:0005515,GO:0015105 functional_description:"Arsenite ATPase transporter (Eurofung) (AHRD V1 **** C8VJ74_EMENI); contains Interpro domain(s) IPR003348 ATPase, anion-transporting "	1
ucuuuccuacuccucccauacc	Solyc10g007200.2.1	3.5	11.289	1	22	378	399	UCUUUCCUACUCCUCCCAUACC	GGAAUGUGAUGAGUAGGGAAGA	Cleavage	genomic_reference:SL2.50ch10 gene_region:1630883-1636235 transcript_region:SL2.50ch10:1630883..1636235+ go_terms:GO:0016020 functional_description:"Beta-1 3-galactosyltransferase 6 (AHRD V1 ***- B6UBH3_MAIZE); contains Interpro domain(s) IPR002659 Glycosyl transferase, family 31 "	1
ucuuuccuacuccucccauacc	Solyc04g026110.2.1	3.5	21.107	1	22	566	587	UCUUUCCUACUCCUCCCAUACC	GGCAUGGGCGGAUUGGGAAAGA	Translation	genomic_reference:SL2.50ch04 gene_region:24629880-24631775 transcript_region:SL2.50ch04:24629880..24631775- go_terms:GO:0005515 functional_description:"Cc-nbs, resistance protein fragment"	1
ucuuuccuacuccucccauacc	Solyc04g009110.1.1	3.5	17.68	1	22	574	595	UCUUUCCUACUCCUCCCAUACC	GGCAUGGGCGGAUUAGGGAAGA	Translation	evidence_code:10F0H1E0IEG genomic_reference:SL2.50ch04 gene_region:2637079-2639610 transcript_region:SL2.50ch04:2637079..2639610+ go_terms:GO:0005515,GO:0000166 functional_description:"Cc-nbs-lrr, resistance protein"	1
ucuuuccuacuccucccauacc	Solyc02g032650.2.1	3.5	15.288	1	22	184	205	UCUUUCCUACUCCUCCCAUACC	GGUAUGGGUGGUAUAGGGAAGA	Translation	genomic_reference:SL2.50ch02 gene_region:19614760-19618370 transcript_region:SL2.50ch02:19614760..19618370+ go_terms:GO:0030275 functional_description:"Nbs-lrr, resistance protein"	1
ucuuuccuacuccucccauacc	Solyc04g005550.1.1	3.5	18.848	1	22	541	562	UCUUUCCUACUCCUCCCAUACC	GGUAUGGGUGGUGUUGGGAAGA	Translation	evidence_code:10F0H1E1IEG genomic_reference:SL2.50ch04 gene_region:362573-366873 transcript_region:SL2.50ch04:362573..366873+ go_terms:GO:0006952,GO:0005515,GO:0006915 functional_description:"Cc-nbs-lrr, resistance protein"	1
ucuuuccuacuccucccauacc	Solyc11g017370.1.1	3.5	19.701	1	21	1839	1859	UCUUUCCUACUCCUCCCAUAC	GCAUGGGAUGGGUAGGAAAGC	Cleavage	evidence_code:10F0H1E0IEG genomic_reference:SL2.50ch11 gene_region:8241534-8244041 transcript_region:SL2.50ch11:8241534..8244041- functional_description:"Pentatricopeptide repeat-containing protein (AHRD V1 ***- D7L1K9_ARALY); contains Interpro domain(s) IPR002885 Pentatricopeptide repeat "	1
ucuuuccuacuccucccauacc	Solyc06g083880.2.1	3.5	17.908	1	21	257	277	UCUUUCCUACUCCUCCCAUAC	GUAUUGGAGCAGCAGGAGAGA	Translation	genomic_reference:SL2.50ch06 gene_region:45469905-45470712 transcript_region:SL2.50ch06:45469905..45470712- functional_description:"Unknown Protein (AHRD V1)"	1
ucuuuccuacuccucccauacc	Solyc06g083540.2.1	3.5	15.856	1	20	200	219	UCUUUCCUACUCCUCCCAUA	CAGGAGAGGAGUGGGAAAGA	Cleavage	genomic_reference:SL2.50ch06 gene_region:45213604-45216612 transcript_region:SL2.50ch06:45213604..45216612- go_terms:GO:0003676 functional_description:"Ribonuclease P protein subunit p25 (AHRD V1 *--- RPP25_HUMAN); contains Interpro domain(s) IPR002775 Alba, DNA/RNA-binding protein "	1
ucuuuccuacuccucccauacc	Solyc09g005560.2.1	3.5	23.022	1	20	273	292	UCUUUCCUACUCCUCCCAUA	UAUUGGAGGAGGAGGAGGGG	Translation	genomic_reference:SL2.50ch09 gene_region:386228-387708 transcript_region:SL2.50ch09:386228..387708- functional_description:"Zinc finger and SCAN domain containing 29 (Predicted) (AHRD V1 *--- A9X1B1_PAPAN); contains Interpro domain(s) IPR017877 MYB-like "	1
ucuuuccuacuccucccauacc	Solyc07g008170.2.1	3.5	10.947	1	22	84	105	UCUUUCCUACUCCUCCCAUACC	GUUAGGUGAGGAGAAGGAAGGA	Translation	genomic_reference:SL2.50ch07 gene_region:2882629-2893614 transcript_region:SL2.50ch07:2882629..2893614- go_terms:GO:0005634,GO:0003677,GO:0020037 functional_description:"Methyl binding domain protein (Fragment) (AHRD V1 *--- B9HAA5_POPTR); contains Interpro domain(s) IPR001739 Methyl-CpG DNA binding "	1
ucuuuccuacuccucccauacc	Solyc03g063850.1.1	3.5	15.58	1	20	196	215	UCUUUCCUACUCCUCCCAUA	UCUGGGUGGAGUUGGAAAGG	Cleavage	evidence_code:10F0H0E0IEG genomic_reference:SL2.50ch03 gene_region:33608655-33609179 transcript_region:SL2.50ch03:33608655..33609179- functional_description:"Unknown Protein (AHRD V1)"	1
ucuuuccuacuccucccauacc	Solyc05g053730.2.1	3.5	13.501	1	20	520	539	UCUUUCCUACUCCUCCCAUA	UAUUGGAGGAUGAGGGAAGA	Translation	genomic_reference:SL2.50ch05 gene_region:62909468-62913284 transcript_region:SL2.50ch05:62909468..62913284+ functional_description:"Genomic DNA chromosome 5 TAC clone K21P3 (AHRD V1 *-*- Q9FJ19_ARATH)"	1
ucuuuccuacuccucccauacc	Solyc02g092530.2.1	3.5	13.69	1	20	1387	1406	UCUUUCCUACUCCUCCCAUA	UAUGGAAUGAGAGGGAAAGA	Translation	genomic_reference:SL2.50ch02 gene_region:48173217-48178515 transcript_region:SL2.50ch02:48173217..48178515- go_terms:GO:0004328 functional_description:"Formamidase (AHRD V1 **** B9VXW6_LUPAL); contains Interpro domain(s) IPR004304 Acetamidase/Formamidase "	1
ucuuuccuacuccucccauacc	Solyc12g099060.1.1	4	23.48	1	22	646	667	UCUUUCCUACUCCUCCCAUACC	GGUAUGGGAGGAUUAGGCAAAA	Translation	evidence_code:10F0H0E0IEG genomic_reference:SL2.50ch12 gene_region:64690247-64691429 transcript_region:SL2.50ch12:64690247..64691429+ functional_description:"NBS-type resistance protein RGC2 (AHRD V1 ***- C3RVU3_MUSAC)"	1
ucuuuccuacuccucccauacc	Solyc02g070750.1.1	4	24.807	1	22	388	409	UCUUUCCUACUCCUCCCAUACC	GGUAUGGGGGGCGUCGGCAAGA	Translation	evidence_code:10F0H1E0IEG genomic_reference:SL2.50ch02 gene_region:34952100-34953371 transcript_region:SL2.50ch02:34952100..34953371- go_terms:GO:0006952,GO:0006915 functional_description:"Cc-nbs, resistance protein fragment"	1
ucuuuccuacuccucccauacc	Solyc11g010660.1.1	4	12.438	1	22	761	782	UCUUUCCUACUCCUCCCAUACC	GGAAUGGGGGUAGUGGGGAGGA	Cleavage	evidence_code:10F0H1E1IEG genomic_reference:SL2.50ch11 gene_region:3707451-3711230 transcript_region:SL2.50ch11:3707451..3711230- functional_description:"SGT1 protein (AHRD V1 ***- D3B137_POLPA); contains Interpro domain(s) IPR010770 SGT1 "	1
ucuuuccuacuccucccauacc	Solyc01g097390.2.1	4	20.058	1	21	821	841	UCUUUCCUACUCCUCCCAUAC	GUAUGGGAGGAAUAGCCAAGA	Translation	genomic_reference:SL2.50ch01 gene_region:80028719-80032895 transcript_region:SL2.50ch01:80028719..80032895+ go_terms:GO:0006468,GO:0055114 functional_description:"Aldo/keto reductase family protein (AHRD V1 ***- D7KWQ9_ARALY); contains Interpro domain(s) IPR001395 Aldo/keto reductase "	1
ucuuuccuacuccucccauacc	Solyc11g069830.1.1	4	21.579	1	22	220	241	UCUUUCCUACUCCUCCCAUACC	GGGAAGGGAGGUGUGGGGAAGA	Translation	evidence_code:10F0H1E1IEG genomic_reference:SL2.50ch11 gene_region:51545301-51552055 transcript_region:SL2.50ch11:51545301..51552055- go_terms:GO:0005515,GO:0015105 functional_description:"Arsenite ATPase transporter (Eurofung) (AHRD V1 **** C8VJ74_EMENI); contains Interpro domain(s) IPR003348 ATPase, anion-transporting "	1
ucuuuccuacuccucccauacc	Solyc00g030000.1.1	4	24.567	1	22	358	379	UCUUUCCUACUCCUCCCAUACC	GGGAUGGAUGGAGUAGGAGGGA	Cleavage	evidence_code:10F0H1E0IEG genomic_reference:SL2.50ch00 gene_region:12573598-12578147 transcript_region:SL2.50ch00:12573598..12578147- go_terms:GO:0016759 functional_description:"Cellulose synthase-4 (AHRD V1 **** Q9LLI6_MAIZE); contains Interpro domain(s) IPR005150 Cellulose synthase "	1
ucuuuccuacuccucccauacc	Solyc07g055380.1.1	4	19.526	1	22	130	151	UCUUUCCUACUCCUCCCAUACC	GGAAUGAGCGGAGUGGGGAAGA	Cleavage	evidence_code:10F0H1E0IEG genomic_reference:SL2.50ch07 gene_region:60757923-60760984 transcript_region:SL2.50ch07:60757923..60760984- go_terms:GO:0004872 functional_description:"Nbs-lrr, resistance protein"	1
ucuuuccuacuccucccauacc	Solyc09g010920.1.1	4	23.197	1	20	2048	2067	UCUUUCCUACUCCUCCCAUA	CUUGUGAGGGGUGGGAAAGA	Cleavage	evidence_code:10F0H1E0IEG genomic_reference:SL2.50ch09 gene_region:4259085-4261370 transcript_region:SL2.50ch09:4259085..4261370+ go_terms:GO:0003700 functional_description:"GRAS family transcription factor (AHRD V1 **-* B9HBM9_POPTR); contains Interpro domain(s) IPR005202 GRAS transcription factor "	1
ucuuuccuacuccucccauacc	Solyc08g066060.1.1	4	4.144	1	22	345	366	UCUUUCCUACUCCUCCCAUACC	GGGAGGGGAGGUGUCGGAAAGA	Translation	evidence_code:10F0H0E0IEG genomic_reference:SL2.50ch08 gene_region:51716705-51717322 transcript_region:SL2.50ch08:51716705..51717322- functional_description:"Unknown Protein (AHRD V1)"	1
ucuuuccuacuccucccauacc	Solyc08g079530.2.1	4	16.698	1	22	496	517	UCUUUCCUACUCCUCCCAUACC	GGGAUGUUAGGAGUUGGAAAGA	Cleavage	genomic_reference:SL2.50ch08 gene_region:60206477-60209995 transcript_region:SL2.50ch08:60206477..60209995- go_terms:GO:0003913 functional_description:"Deoxyribodipyrimidine photolyase (AHRD V1 **** D6SS50_9DELT); contains Interpro domain(s) IPR008148 DNA photolyase, class 2 "	1
ucuuuccuacuccucccauacc	Solyc01g086810.2.1	4	16.452	1	22	616	637	UCUUUCCUACUCCUCCCAUACC	GGAAUGGGAGGUUCAGGAAAGA	Translation	genomic_reference:SL2.50ch01 gene_region:73512780-73515962 transcript_region:SL2.50ch01:73512780..73515962- go_terms:GO:0005515,GO:0000166 functional_description:"Cc-nbs-lrr, resistance protein"	1
ucuuuccuacuccucccauacc	Solyc04g015210.2.1	4	19.376	1	22	1014	1035	UCUUUCCUACUCCUCCCAUACC	GGUAUGCCAGGACUUGGAAAGA	Translation	genomic_reference:SL2.50ch04 gene_region:5390900-5396168 transcript_region:SL2.50ch04:5390900..5396168- go_terms:GO:0006952,GO:0006915 functional_description:"Cc-nbs-lrr, resistance protein"	1
ucuuuccuacuccucccauacc	Solyc04g009950.2.1	4	16.931	1	20	266	285	UCUUUCCUACUCCUCCCAUA	AAAGGGAGGAGUAUGGAAGA	Cleavage	genomic_reference:SL2.50ch04 gene_region:3261269-3266696 transcript_region:SL2.50ch04:3261269..3266696+ go_terms:GO:0019904 functional_description:"Pre-mRNA splicing factor (AHRD V1 **-- C5K279_AJEDS); contains Interpro domain(s) IPR015495 Myb transcription factor "	1
ucuuuccuacuccucccauacc	Solyc05g007630.2.1	4	17.495	1	22	1594	1615	UCUUUCCUACUCCUCCCAUACC	GGUAUGCCUGGAGCAGGAAAGA	Translation	genomic_reference:SL2.50ch05 gene_region:2145078-2149204 transcript_region:SL2.50ch05:2145078..2149204- go_terms:GO:0006952,GO:0045893,GO:0006915 functional_description:"Cc-nbs-lrr, resistance protein with an R1 specific domain"	1
ucuuuccuacuccucccauacc	Solyc05g007610.2.1	4	17.899	1	22	1591	1612	UCUUUCCUACUCCUCCCAUACC	GGUAUGCCUGGAGCAGGAAAGA	Translation	genomic_reference:SL2.50ch05 gene_region:2136050-2142660 transcript_region:SL2.50ch05:2136050..2142660+ go_terms:GO:0005515,GO:0000166 functional_description:"Cc-nbs-lrr, resistance protein with an R1 specific domain"	1
ucuuuccuacuccucccauacc	Solyc01g097380.1.1	4	21.876	1	20	726	745	UCUUUCCUACUCCUCCCAUA	UAUGGAAGGAGUAGCCAAGA	Cleavage	evidence_code:10F0H1E0IEG genomic_reference:SL2.50ch01 gene_region:80023871-80026658 transcript_region:SL2.50ch01:80023871..80026658+ go_terms:GO:0006468,GO:0055114 functional_description:"Aldo/keto reductase family protein (AHRD V1 ***- D7KWQ9_ARALY); contains Interpro domain(s) IPR020471 Aldo/keto reductase subgroup "	1
ucuuuccuacuccucccauacc	Solyc00g257110.2.1	4	21.654	1	20	1468	1487	UCUUUCCUACUCCUCCCAUA	UAUGGAAGGGGUGAGAGAGA	Cleavage	genomic_reference:SL2.50ch00 gene_region:20272521-20276002 transcript_region:SL2.50ch00:20272521..20276002- go_terms:GO:0008553 functional_description:"H-ATPase (AHRD V1 **** Q8L6I3_ORYSJ); contains Interpro domain(s) IPR006534 ATPase, P-type, plasma-membrane proton-efflux "	1
ucuuuccuacuccucccauacc	Solyc11g071240.1.1	4	9.846	1	21	762	782	UCUUUCCUACUCCUCCCAUAC	GGAUGGGAGUAGAGGGAAGGA	Translation	evidence_code:10F0H1E0IEG genomic_reference:SL2.50ch11 gene_region:51857580-51859206 transcript_region:SL2.50ch11:51857580..51859206+ go_terms:GO:0005488 functional_description:"U-box domain-containing protein (AHRD V1 *-*- A8IXJ0_BRACM); contains Interpro domain(s) IPR011989 Armadillo-like helical "	1
ucuuuccuacuccucccauacc	Solyc02g069460.2.1	4	19.727	1	21	778	798	UCUUUCCUACUCCUCCCAUAC	GGAUUGGAUGGGUAGGAAGGA	Cleavage	genomic_reference:SL2.50ch02 gene_region:33917839-33919502 transcript_region:SL2.50ch02:33917839..33919502- go_terms:GO:0009538 functional_description:"Photosystem I reaction center subunit III (AHRD V1 ***- Q9XQB4_PHAAU); contains Interpro domain(s) IPR003666 Photosystem I reaction centre protein PsaF, subunit III "	1
ucuuuccuacuccucccauacc	Solyc08g023470.2.1	4	18.177	1	20	475	494	UCUUUCCUACUCCUCCCAUA	ACUGGGAGUAGAAGGAAAGA	Translation	genomic_reference:SL2.50ch08 gene_region:16804765-16817064 transcript_region:SL2.50ch08:16804765..16817064+ go_terms:GO:0046982 functional_description:"Solanesyl diphosphate synthase (AHRD V1 ***- Q2JP50_SYNJB); contains Interpro domain(s) IPR000092 Polyprenyl synthetase "	1
ucuuuccuacuccucccauacc	Solyc02g069450.2.1	4	19.727	1	21	972	992	UCUUUCCUACUCCUCCCAUAC	GGAUUGGAUGGGUAGGAAGGA	Cleavage	genomic_reference:SL2.50ch02 gene_region:33915687-33919252 transcript_region:SL2.50ch02:33915687..33919252- go_terms:GO:0009538 functional_description:"Photosystem I reaction center subunit III (AHRD V1 ***- Q9XQB4_PHAAU); contains Interpro domain(s) IPR003666 Photosystem I reaction centre protein PsaF, subunit III "	2
ucuuuccuacuccucccauacc	Solyc02g069450.2.1	4	18.278	1	21	1825	1845	UCUUUCCUACUCCUCCCAUAC	GGAUUGGAUGGGUAGGAAGGA	Cleavage	genomic_reference:SL2.50ch02 gene_region:33915687-33919252 transcript_region:SL2.50ch02:33915687..33919252- go_terms:GO:0009538 functional_description:"Photosystem I reaction center subunit III (AHRD V1 ***- Q9XQB4_PHAAU); contains Interpro domain(s) IPR003666 Photosystem I reaction centre protein PsaF, subunit III "	2
ucuuuccuacuccucccauacc	Solyc03g097980.2.1	4	17.739	1	21	751	771	UCUUUCCUACUCCUCCCAUAC	GUGUGGGAUGCAUAGGAGAGA	Translation	genomic_reference:SL2.50ch03 gene_region:53790071-53796491 transcript_region:SL2.50ch03:53790071..53796491- go_terms:GO:0007186,GO:0007165 functional_description:"Guanine nucleotide-binding protein alpha-1 subunit (AHRD V1 *-*- B6TWS6_MAIZE); contains Interpro domain(s) IPR001019 Guanine nucleotide binding protein (G-protein), alpha subunit "	1
ucuuuccuacuccucccauacc	Solyc00g027980.1.1	4	14.355	1	20	502	521	UCUUUCCUACUCCUCCCAUA	GGUGGAGGGAGGAGGAAAGA	Translation	evidence_code:10F0H1E0IEG genomic_reference:SL2.50ch00 gene_region:12446200-12446766 transcript_region:SL2.50ch00:12446200..12446766+ functional_description:"Esterase/lipase/thioesterase (AHRD V1 *--- B4F8T0_MAIZE)"	1
ucuuuccuacuccucccauacc	Solyc03g119640.2.1	4	19.818	1	22	300	321	UCUUUCCUACUCCUCCCAUACC	GCUAUGGAAGGAUUGGAAAAGA	Translation	genomic_reference:SL2.50ch03 gene_region:62249499-62253672 transcript_region:SL2.50ch03:62249499..62253672+ go_terms:GO:0005253 functional_description:"Aluminum-activated malate transporter-like (AHRD V1 *--- Q5Z6M4_ORYSJ); contains Interpro domain(s) IPR006214 Uncharacterised protein family UPF0005 "	1
ucuuuccuacuccucccauacc	Solyc09g055340.2.1	4	16.977	1	22	2295	2316	UCUUUCCUACUCCUCCCAUACC	GAUAUGGGAAGACUGCGAAAGA	Translation	genomic_reference:SL2.50ch09 gene_region:35349469-35390562 transcript_region:SL2.50ch09:35349469..35390562- functional_description:"Cohesin loading complex subunit SCC4 homolog (AHRD V1 *-*- SCC4_MOUSE)"	1
ucuuuccuacuccucccauacc	Solyc04g058160.1.1	4	10.94	1	20	359	378	UCUUUCCUACUCCUCCCAUA	UAUGGGAUGAGAAAGAAGGA	Translation	evidence_code:10F0H1E0IEG genomic_reference:SL2.50ch04 gene_region:54401896-54402372 transcript_region:SL2.50ch04:54401896..54402372+ go_terms:GO:0005509 functional_description:"Calmodulin (AHRD V1 ***- B6SMJ0_MAIZE); contains Interpro domain(s) IPR011992 EF-Hand type "	1
ucuuuccuacuccucccauacc	Solyc02g073570.1.1	4	12.3	1	20	340	359	UCUUUCCUACUCCUCCCAUA	UAUGCGAUGAGUGGCAAAGA	Cleavage	evidence_code:10F0H1E0IEG genomic_reference:SL2.50ch02 gene_region:36321630-36322469 transcript_region:SL2.50ch02:36321630..36322469+ functional_description:"BZIP transcription factor (AHRD V1 *--- Q6IVC2_ORYSJ)"	1
ucuuuccuacuccucccauacc	Solyc09g090720.2.1	4	19.496	1	20	486	505	UCUUUCCUACUCCUCCCAUA	UCUGGAAGGAGUAGCAGAGA	Cleavage	genomic_reference:SL2.50ch09 gene_region:65500608-65505951 transcript_region:SL2.50ch09:65500608..65505951- go_terms:GO:0005515 functional_description:"26S proteasome regulatory subunit (AHRD V1 ***- A8IW48_CHLRE); contains Interpro domain(s) IPR000717 Proteasome component region PCI "	1
ucuuuccuacuccucccauacc	Solyc02g069240.1.1	4	21.043	1	20	1212	1231	UCUUUCCUACUCCUCCCAUA	UAUAAGAGGAGUAGGGAAUA	Cleavage	evidence_code:10F0H1E1IEG genomic_reference:SL2.50ch02 gene_region:33760563-33761873 transcript_region:SL2.50ch02:33760563..33761873- functional_description:"Protein-O-fucosyltransferase 1 (AHRD V1 ***- Q659R8_ORYSA)"	1
ucuuuccuacuccucccauacc	Solyc06g069610.1.1	4	15.604	1	20	937	956	UCUUUCCUACUCCUCCCAUA	UAUGGGACGAUUGGGAAACA	Translation	evidence_code:10F0H1E0IEG genomic_reference:SL2.50ch06 gene_region:39741466-39744893 transcript_region:SL2.50ch06:39741466..39744893+ go_terms:GO:0019199,GO:0005057 functional_description:"Receptor-like protein kinase At3g21340 (AHRD V1 *-** RLK6_ARATH); contains Interpro domain(s) IPR002290 Serine/threonine protein kinase "	1
ucuuuccuacuccucccauacc	Solyc11g006680.1.1	4	14.549	1	20	1045	1064	UCUUUCCUACUCCUCCCAUA	UGUGUGAGGAGAAUGAAAGA	Translation	evidence_code:10F0H1E1IEG genomic_reference:SL2.50ch11 gene_region:1285136-1294394 transcript_region:SL2.50ch11:1285136..1294394- go_terms:GO:0003676,GO:0000166 functional_description:"Pentatricopeptide repeat-containing protein (AHRD V1 ***- D7LY59_ARALY); contains Interpro domain(s) IPR000504 RNA recognition motif, RNP-1 "	1
